# Supplementary material for: Single gametophyte sequencing reveals that crossover events differ between sexes in maize
Source: Nat Commun. 2019 Feb 15;10:785. doi: 10.1038/s41467-019-08786-x (PMC6377631; doi:10.1038/s41467-019-08786-x)
Supplement: Supplementary file 3 — Supplementary Data 1 [file 41467_2019_8786_MOESM3_ESM.xlsx]

## Sheet: Sheet1
Supplementary Data 1 | single gametophyte sequencing data summary
Sample	ID	Reads	Reads Filtered	Filtered Rate	Reads mapped	Mapped Rate	MAQ1	Mapped Reads Filtered	Coverage Rate	Depth	Raw SNP count
Embryo_sac_2	E2	27065254	26927376	0.994906	22700297	0.843019	17245500	0.759704	0.273954	1.1954	919072
Embryo_sac_3	E3	30853576	30668752	0.99401	21799743	0.710813	16349951	0.750007	0.234552	1.09477	728687
Embryo_sac_4	E4	29224760	29051208	0.994061	17586314	0.605356	13895395	0.790125	0.158279	0.892811	520042
Embryo_sac_5	E5	25653450	25511152	0.994453	21451651	0.840873	16010702	0.746362	0.348379	1.107	1118741
Embryo_sac_6	E6	36143330	35890342	0.993	29637646	0.825783	22393453	0.755575	0.385497	1.54461	1415826
Embryo_sac_7	E7	30637410	30421202	0.992943	25983665	0.85413	19223514	0.739831	0.385116	1.33474	1355698
Embryo_sac_8	E8	21195376	21068970	0.994036	17840696	0.846776	13404100	0.751322	0.344792	0.93198	1125396
Embryo_sac_9	E9	38833522	38666962	0.995711	30113065	0.77878	22770487	0.756166	0.376668	1.54692	1360485
Embryo_sac_10	E10	32910334	32601922	0.990629	27521226	0.84416	20210733	0.734369	0.43103	1.39895	1591279
Embryo_sac_11	E11	39031750	38687678	0.991185	32640948	0.843704	23551497	0.721532	0.40767	1.63151	1396266
Embryo_sac_12	E12	23113530	22924694	0.99183	19320173	0.842767	14258704	0.738022	0.347352	0.988251	1161680
Embryo_sac_13	E13	27518318	27298800	0.992023	23214759	0.850395	17171588	0.739684	0.437869	1.19175	1499063
Embryo_sac_14	E14	25563970	25345924	0.991471	21496424	0.848122	15803422	0.735165	0.417422	1.0974	1419686
Embryo_sac_15	E15	27816396	27633822	0.993436	23447345	0.848502	17110502	0.729742	0.437064	1.18894	1522280
Embryo_sac_16	E16	24154800	23918992	0.990238	20388732	0.852408	15061859	0.738734	0.428822	1.04526	1422722
Embryo_sac_17	E17	27036084	26766116	0.990015	22729817	0.849201	16515468	0.726599	0.414766	1.14469	1363905
Embryo_sac_18	E18	21349786	21161068	0.991161	18065860	0.853731	13283293	0.73527	0.385924	0.920792	1226549
Embryo_sac_19	E19	26130984	25883080	0.990513	22093360	0.853583	16178909	0.732297	0.425834	1.12176	1467661
Embryo_sac_20	E20	30711762	30511574	0.993482	26020608	0.852811	18875253	0.725396	0.445655	1.3105	1629364
Embryo_sac_21	E21	\	34000000	\	29322097	0.862415	21580056	0.735966	0.47999	1.49903	1808120
Embryo_sac_22	E22	27993204	27767174	0.991926	23452210	0.844602	17437746	0.743544	0.403389	1.20852	1456427
Embryo_sac_23	E23	26602452	26326114	0.989612	22196934	0.843153	16252057	0.732176	0.375573	1.12418	1323430
Embryo_sac_24	E24	22251480	22049892	0.99094	18577941	0.842541	13433129	0.723069	0.371746	0.932375	1149399
Embryo_sac_25	E25	20356486	20243706	0.99446	16651298	0.822542	12272082	0.737005	0.363531	0.852839	1100969
Embryo_sac_26	E26	\	34000000	\	29112814	0.856259	21653905	0.743793	0.481551	1.50619	1805346
Embryo_sac_27	E27	26426606	26258058	0.993622	19614352	0.746984	14793459	0.754216	0.229686	1.0021	541305
Embryo_sac_28	E28	20519994	20371578	0.992767	17489710	0.858535	12860160	0.735299	0.386562	0.893348	1125242
Embryo_sac_29	E29	\	34000000	\	29169143	0.857916	21792165	0.747097	0.478539	1.51315	1877445
Embryo_sac_30	E30	24075746	23893956	0.992449	20480310	0.857133	15155239	0.739991	0.411544	1.0507	1372158
Embryo_sac_31	E31	20224118	20092458	0.99349	16686375	0.83048	12427510	0.74477	0.30634	0.858176	1018319
Embryo_sac_32	E32	17370110	17286928	0.995211	14849718	0.859014	11126234	0.749256	0.359803	0.774543	1063712
Embryo_sac_33	E33	26984976	26797320	0.993046	22656881	0.845491	16840869	0.7433	0.391043	1.16789	1385769
Embryo_sac_34	E34	30009930	29822280	0.993747	25115965	0.842188	18744878	0.746333	0.432179	1.30128	1632744
Embryo_sac_35	E35	28618992	28446504	0.993973	23680658	0.832463	17663073	0.745886	0.363917	1.22151	1278455
Embryo_sac_37	E37	24017192	23830318	0.992219	20501163	0.860298	15245330	0.743632	0.418595	1.05977	1400782
Embryo_sac_38	E38	28734890	28588648	0.994911	24180916	0.845822	17653217	0.730047	0.414706	1.22709	1482969
Embryo_sac_39	E39	36610926	36310496	0.991794	30382604	0.836744	22925824	0.754571	0.417913	1.58253	1570145
Embryo_sac_40	E40	30174670	29939448	0.992205	25184260	0.841173	18171303	0.721534	0.445318	1.25891	1600366
Embryo_sac_41	E41	36615196	36328392	0.992167	31129705	0.856897	22607702	0.726242	0.472454	1.56869	1788908
Embryo_sac_42	E42	34131142	33851510	0.991807	29018368	0.857225	21234165	0.731749	0.488246	1.47452	1889531
Embryo_sac_43	E43	28078004	27893508	0.993429	23900875	0.856862	17580425	0.735556	0.447112	1.22265	1557588
Embryo_sac_44	E44	33192646	32931214	0.992124	27976939	0.849557	20351441	0.727436	0.47194	1.41388	1741476
Embryo_sac_45	E45	35393878	35109924	0.991977	29956823	0.85323	21723918	0.725174	0.490043	1.50922	1852779
Embryo_sac_46	E46	41033802	40679520	0.991366	34805622	0.855606	25538805	0.733755	0.505865	1.77139	1968595
Embryo_sac_47	E47	\	34000000	\	29036307	0.854009	20943112	0.721273	0.474559	1.45553	1753741
Embryo_sac_48	E48	28024988	27879094	0.994794	23938018	0.858637	17798293	0.743516	0.456627	1.23743	1628541
Embryo_sac_49	E49	31009580	30794324	0.993058	26408041	0.857562	19286899	0.730342	0.463804	1.34021	1638234
Embryo_sac_50	E50	33067832	32895800	0.994798	27973463	0.850366	20399567	0.729247	0.461972	1.41803	1709140
Embryo_sac_51	E51	32302634	32094040	0.993543	27436137	0.854867	19994406	0.728762	0.473046	1.38899	1777958
Embryo_sac_52	E52	28033238	27881222	0.994577	23568023	0.845301	17569613	0.745485	0.424996	1.22013	1536096
Embryo_sac_53	E53	41814344	41585670	0.994531	35461171	0.852726	25997555	0.733127	0.512572	1.80844	2035756
Embryo_sac_54	E54	33213026	33000844	0.993611	28244706	0.855878	20460509	0.724402	0.46877	1.42336	1722209
Embryo_sac_55	E55	23270356	23142666	0.994513	19926130	0.861013	14757745	0.740623	0.417356	1.02731	1366375
Embryo_sac_56	E56	24490718	24360218	0.994671	20688137	0.849259	15070422	0.728457	0.373604	1.04648	1230105
Embryo_sac_57	E57	26453194	26282586	0.993551	22531215	0.857268	16521638	0.733278	0.425399	1.14968	1381102
Embryo_sac_58	E58	24616780	24447210	0.993112	20524832	0.839557	14985580	0.730119	0.391499	1.03974	1275019
Embryo_sac_59	E59	21672754	21511032	0.992538	18054860	0.83933	13138427	0.727695	0.349363	0.909799	1089784
Embryo_sac_60	E60	21005770	20879208	0.993975	17638742	0.844799	13115852	0.743582	0.273343	0.910407	875866
Embryo_sac_61	E61	27154038	26926890	0.991635	22804620	0.846909	16765329	0.735172	0.409772	1.16233	1413320
Embryo_sac_62	E62	22842138	22698014	0.99369	19232160	0.847306	14122516	0.734318	0.364916	0.980604	1152500
Embryo_sac_63	E63	\	34000000	\	29234249	0.859831	21486705	0.734984	0.476056	1.49431	1742913
Embryo_sac_64	E64	24690046	24512786	0.992821	20958672	0.85501	15154982	0.723089	0.41131	1.05319	1391851
Embryo_sac_65	E65	23624018	23454392	0.99282	19538573	0.833045	14414260	0.737734	0.295817	0.996144	1022993
Embryo_sac_66	E66	25187784	24979756	0.991741	21135550	0.846107	15514396	0.734043	0.380183	1.07429	1324165
Embryo_sac_68	E68	34976352	34710356	0.992395	29591479	0.852526	21400357	0.723193	0.455076	1.48355	1671618
Embryo_sac_69	E69	25539278	25359078	0.992944	21370453	0.842714	15444356	0.722697	0.395786	1.0692	1265593
Embryo_sac_70	E70	27520620	27322412	0.992798	23366582	0.855217	17180887	0.735276	0.430898	1.19368	1523014
Embryo_sac_71	E71	26136218	25953000	0.99299	22301000	0.859284	16336384	0.73254	0.347322	1.13381	1183020
Embryo_sac_72	E72	22838078	22712468	0.9945	19022789	0.837548	14038864	0.738002	0.368995	0.972806	1225323
Embryo_sac_73	E73	30531230	30341582	0.993788	25658089	0.845641	18713196	0.729329	0.39755	1.29823	1421345
Embryo_sac_74	E74	30121542	29925202	0.993482	25599026	0.855434	19067735	0.744862	0.453555	1.32538	1607664
Embryo_sac_75	E75	28274430	28081520	0.993177	23819773	0.848237	17461901	0.733084	0.413021	1.21206	1472419
Embryo_sac_76	E76	25021708	24880368	0.994351	21234146	0.85345	15338386	0.722345	0.415816	1.06656	1398246
Embryo_sac_77	E77	\	34000000	\	28892101	0.849768	20913157	0.723836	0.455268	1.45014	1725360
Embryo_sac_78	E78	31477490	31278966	0.993693	26936821	0.86118	19865326	0.737478	0.45109	1.3816	1605173
Embryo_sac_79	E79	24624456	24479510	0.994114	20875138	0.85276	14960136	0.716648	0.414833	1.03986	1345687
Embryo_sac_80	E80	22282382	22172126	0.995052	18913091	0.853012	13930990	0.736579	0.34581	0.968905	1088852
Embryo_sac_81	E81	\	34000000	\	28804784	0.8472	21432220	0.744051	0.384511	1.48757	1391139
Embryo_sac_82	E82	29253590	29083388	0.994182	24853736	0.854568	18354012	0.738481	0.397799	1.27638	1339176
Embryo_sac_83	E83	25961860	25782892	0.993107	22108449	0.857485	16342719	0.739207	0.406258	1.13752	1392002
Embryo_sac_84	E84	28469718	28313262	0.994504	24225350	0.855618	18076098	0.746165	0.396643	1.25938	1357792
Embryo_sac_85	E85	31583290	31366046	0.993122	26831010	0.855416	19802696	0.738053	0.454048	1.3766	1695111
Embryo_sac_86	E86	29021342	28864696	0.994602	24591377	0.851953	17985456	0.731372	0.377222	1.24896	1259280
Embryo_sac_87	E87	25909544	25718632	0.992632	21941885	0.853151	16090800	0.733337	0.402855	1.11695	1400291
Embryo_sac_88	E88	31158958	30950110	0.993297	26863376	0.867957	19865488	0.739501	0.476616	1.38287	1726950
Embryo_sac_89	E89	24685596	24534076	0.993862	21020208	0.856776	15572237	0.740822	0.397718	1.08278	1364202
Embryo_sac_90	E90	29006996	28792088	0.992591	24785865	0.860857	18309512	0.738708	0.395613	1.27105	1384584
Embryo_sac_91	E91	29335976	29192870	0.995122	25070950	0.858804	18871407	0.75272	0.421994	1.3136	1521287
Embryo_sac_92	E92	23695946	23541442	0.99348	19773237	0.839933	14475238	0.732062	0.380722	1.00361	1320058
Embryo_sac_93	E93	30532446	30364846	0.994511	25875731	0.852161	19042335	0.735915	0.445692	1.32421	1656274
Embryo_sac_94	E94	23160218	22980614	0.992245	19644531	0.854831	14283480	0.727097	0.381395	0.991708	1288694
Embryo_sac_95	E95	35322950	35071736	0.992888	29966881	0.854445	21640348	0.722142	0.470507	1.5046	1753354
Embryo_sac_96	E96	21128750	21016618	0.994693	17950947	0.854131	13298494	0.740824	0.383099	0.923291	1248985
Embryo_sac_97	E97	\	34000000	\	28797378	0.846982	21090902	0.73239	0.440668	1.45994	1653926
Embryo_sac_98	E98	33337320	33065740	0.991854	28103595	0.849931	20614720	0.733526	0.430552	1.42772	1581387
Embryo_sac_99	E99	\	34000000	\	29326926	0.862557	21479354	0.732411	0.429888	1.4892	1593508
Embryo_sac_100	E100	21393944	21263306	0.993894	18133449	0.852805	13157564	0.725596	0.329066	0.913377	1024008
Embryo_sac_101	E101	26538942	26337892	0.992424	22081267	0.838384	16290145	0.737736	0.362214	1.12645	1180332
Embryo_sac_103	E103	21305904	21174216	0.993819	18081408	0.853935	13345581	0.738083	0.354539	0.925784	1163365
Embryo_sac_104	E104	25999280	25888280	0.995731	22093499	0.853417	16235036	0.734833	0.402378	1.12924	1383213
Embryo_sac_105	E105	27744750	27566260	0.993567	23739262	0.861171	17263329	0.727206	0.427413	1.19947	1516117
Embryo_sac_106	E106	32145332	31964128	0.994363	27413452	0.857632	20066101	0.73198	0.431627	1.39427	1621571
Embryo_sac_107	E107	24635452	24478834	0.993643	21219502	0.866851	15806459	0.744902	0.325972	1.09887	1112052
Embryo_sac_108	E108	23882442	23765818	0.995117	20352806	0.85639	14955046	0.73479	0.389784	1.04001	1334417
Embryo_sac_109	E109	27661718	27509168	0.994485	23642116	0.859427	17530352	0.741488	0.418781	1.21917	1515286
Embryo_sac_110	E110	\	34000000	\	26887751	0.790816	20135190	0.748861	0.349957	1.37414	1231227
Microspore_1	M1	40331584	32361908	0.802396	28633972	0.884805	19447844	0.679188	0.27802	0.893399	907245
Microspore_2	M2	41156006	32785120	0.796606	28921707	0.88216	19779688	0.683905	0.279763	0.908612	925544
Microspore_3	M3	49999968	41796044	0.835921	37094299	0.887507	25301920	0.682097	0.325817	1.16238	1167314
Microspore_4	M4	50118534	41987094	0.837756	37157881	0.884983	25581178	0.688446	0.26137	1.1738	891292
Microspore_5	M5	47781062	39539592	0.827516	35357418	0.894228	23936295	0.676981	0.324218	1.10006	1155601
Microspore_6	M6	33676016	25916472	0.769582	22988044	0.887005	15822051	0.688273	0.261357	0.727075	816722
Microspore_7	M7	41135490	32976786	0.801663	29381269	0.890968	19952104	0.679076	0.304563	0.916845	1028327
Microspore_8	M8	47349112	39491700	0.834054	35103708	0.888888	23795664	0.677868	0.318196	1.09135	1157450
Microspore_9	M9	51018162	43524252	0.853113	38700376	0.889168	25828597	0.667399	0.302807	1.1833	1110392
Microspore_10	M10	27899298	20835642	0.746816	18524835	0.889094	12535670	0.676695	0.227663	0.576284	621215
Microspore_11	M11	46069390	38787408	0.841934	34519778	0.889974	23197429	0.672004	0.2949	1.06438	1056393
Microspore_12	M12	32400542	24329536	0.750899	21720765	0.892773	14690785	0.676347	0.250433	0.675294	707835
Microspore_13	M13	47057514	39951014	0.848983	35735730	0.894489	23953600	0.670298	0.303833	1.09757	1096087
Microspore_14	M14	42194156	33268012	0.788451	29740197	0.893958	20134401	0.67701	0.287316	0.923796	951437
Microspore_15	M15	41356766	32891662	0.795315	29354645	0.892465	20000063	0.681325	0.280555	0.917675	927893
Microspore_16	M16	47943690	39550284	0.824932	35342586	0.893611	23816935	0.673888	0.301721	1.0928	1081527
Microspore_17	M17	43354564	35644584	0.822165	31560920	0.885434	21592613	0.684157	0.275415	0.989607	921685
Microspore_18	M18	55616776	47577518	0.855453	42090528	0.884673	28193967	0.669841	0.302612	1.28768	1140640
Microspore_19	M19	43328230	35304300	0.814811	31271189	0.885761	21109769	0.675055	0.268909	0.967256	903161
Microspore_20	M20	37808190	29172298	0.771587	25835266	0.88561	17478502	0.676537	0.260383	0.800056	823207
Microspore_21	M21	37688372	28742708	0.762641	25320064	0.880921	17469393	0.689943	0.240941	0.79948	762737
Microspore_22	M22	36593388	28598368	0.781517	25236267	0.882437	17285340	0.68494	0.243073	0.790979	783644
Microspore_23	M23	41609788	32467090	0.780275	28692880	0.883753	19652150	0.684914	0.258318	0.899345	862383
Microspore_24	M24	35378824	26927714	0.761125	23711366	0.880556	16119300	0.679813	0.230623	0.737411	732113
Microspore_25	M25	58263246	49123554	0.843131	44021429	0.896137	29330451	0.666277	0.328497	1.34426	1235396
Microspore_26	M26	49000492	40781362	0.832264	36696288	0.89983	24774363	0.675119	0.310176	1.13779	1082334
Microspore_27	M27	42353964	34722714	0.819822	30662892	0.883079	20445800	0.666793	0.289087	0.936442	983573
Microspore_28	M28	40771544	32496170	0.797031	29094492	0.895321	19734808	0.6783	0.287963	0.906596	950240
Microspore_29	M29	45055240	37729974	0.837416	33698437	0.893148	22797553	0.676517	0.296673	1.04627	1029617
Microspore_30	M30	38215606	30279606	0.792336	27027491	0.892597	18009919	0.666356	0.273616	0.827027	878537
Microspore_31	M31	42470938	35671630	0.839907	31896441	0.894168	21511704	0.674423	0.288181	0.986371	998982
Microspore_32	M32	25504746	18513304	0.725877	16470127	0.889637	10978152	0.666549	0.20615	0.503866	545774
Microspore_33	M33	49572070	41754844	0.842306	35696159	0.854899	24225614	0.678662	0.149374	1.09719	484794
Microspore_34	M34	39079502	31883196	0.815855	28366721	0.889708	19165554	0.675635	0.284555	0.880312	905876
Microspore_35	M35	49732768	41520898	0.83488	36711367	0.884166	24405814	0.664803	0.314527	1.11831	1122346
Microspore_36	M36	33375934	25825066	0.773763	22968291	0.88938	15755298	0.685959	0.258868	0.723718	748882
Microspore_37	M37	36698034	29536262	0.804846	26303508	0.89055	17985292	0.68376	0.219963	0.826332	675719
Microspore_38	M38	45780866	39208258	0.856433	34989655	0.892405	23578538	0.673872	0.298285	1.08356	1029629
Microspore_39	M39	36685798	30606506	0.834288	27234086	0.889814	18610838	0.683366	0.265288	0.855006	841028
Microspore_40	M40	33366742	26055640	0.780887	23022915	0.883606	15505864	0.673497	0.242417	0.712415	729679
Microspore_41	M41	45710010	39069840	0.854733	33994490	0.870095	23123530	0.680214	0.22227	1.06001	740386
Microspore_42	M42	37174498	30922906	0.831831	27475476	0.888515	18752177	0.682506	0.23349	0.860903	772763
Microspore_43	M43	30734744	24098598	0.784083	21317340	0.884588	14712066	0.690145	0.2082	0.675247	659233
Microspore_44	M44	40776560	33757212	0.827858	29938807	0.886886	20599358	0.688049	0.281325	0.945668	939332
Microspore_45	M45	43839796	37153372	0.84748	31475305	0.847172	20942310	0.665357	0.267002	0.961826	874244
Microspore_46	M46	49763052	43484986	0.873841	38450796	0.884232	26136709	0.679744	0.282926	1.19839	1016210
Microspore_47	M47	46065034	38681306	0.839711	34605338	0.894627	23507148	0.679293	0.323844	1.08022	1131795
Microspore_48	M48	50062998	41651268	0.831977	36954488	0.887236	25052499	0.677928	0.315288	1.15057	1106351
Microspore_49	M49	39732000	31899766	0.802873	28246465	0.885476	19246511	0.681378	0.28487	0.883185	927738
Microspore_50	M50	45161218	37142418	0.822441	32890732	0.88553	22476319	0.683363	0.302619	1.03156	1038866
Microspore_51	M51	45877650	37874542	0.825555	33791701	0.892201	22862267	0.676565	0.306361	1.04965	1043360
Microspore_52	M52	38730676	30587346	0.789745	27179802	0.888596	18518017	0.681315	0.2822	0.850204	898899
Microspore_53	M53	45382218	37283982	0.821555	33495324	0.898384	22602064	0.674783	0.321507	1.03817	1118368
Microspore_54	M54	36248984	28232482	0.778849	25409305	0.900003	17285488	0.680282	0.290425	0.793899	889254
Microspore_55	M55	51243084	44506138	0.86853	40073801	0.900411	26701521	0.666309	0.332715	1.22346	1224031
Microspore_56	M56	42283604	34783808	0.822631	31214783	0.897394	21032749	0.673807	0.309025	0.965731	1058012
Microspore_57	M57	35890776	28366500	0.790356	25364832	0.894183	17068909	0.672936	0.286883	0.783807	892545
Microspore_58	M58	43291014	35726058	0.825253	32087437	0.898152	21497555	0.669968	0.316949	0.987484	1066013
Microspore_59	M59	41784902	35165858	0.841592	31321843	0.890689	21274686	0.679228	0.290677	0.976672	952491
Microspore_60	M60	40245454	32477500	0.806986	29128771	0.896891	19786817	0.679288	0.306148	0.908832	1013233
Microspore_61	M61	40794988	33885668	0.830633	30376700	0.896447	20512156	0.67526	0.305665	0.942227	1043568
Microspore_62	M62	35502446	28332732	0.79805	25465887	0.898815	17300014	0.679341	0.289879	0.795159	923702
Microspore_63	M63	48735390	41364752	0.848762	37092369	0.896714	24996567	0.673901	0.33233	1.14763	1205937
Microspore_64	M64	50128266	42526468	0.848353	38454455	0.904248	25921321	0.674078	0.346949	1.19067	1286246
Microspore_65	M65	41748302	34554920	0.827696	31015396	0.897568	20831362	0.671646	0.316928	0.957519	1052076
Microspore_66	M66	42421842	36081042	0.85053	32271457	0.894416	21561242	0.668121	0.313047	0.989303	1071069
Microspore_67	M67	39603976	32706810	0.825847	29390826	0.898615	19860515	0.675739	0.317091	0.912685	1058348
Microspore_68	M68	31495638	23329770	0.74073	20770574	0.890303	14000405	0.67405	0.255186	0.642901	727373
Microspore_69	M69	45962954	39047776	0.849549	35246202	0.902643	23552472	0.668227	0.335524	1.08161	1208182
Microspore_70	M70	36610376	28644446	0.782413	25689198	0.89683	17340041	0.674993	0.288048	0.796875	907365
Microspore_71	M71	44678172	36872390	0.825289	33268600	0.902263	22684086	0.681847	0.328314	1.0433	1159307
Microspore_72	M72	51505992	43176482	0.838281	38904860	0.901066	26068080	0.670047	0.344478	1.19817	1259564
Microspore_73	M73	40141750	33517316	0.834974	29848252	0.890532	20179838	0.676081	0.29514	0.927542	980446
Microspore_74	M74	44161664	37037044	0.83867	33275862	0.898448	22523299	0.676866	0.326875	1.0354	1128581
Microspore_75	M75	42060980	34357726	0.816855	30698253	0.893489	20808104	0.677827	0.304104	0.956833	1016597
Microspore_76	M76	46196284	38924476	0.842589	34885855	0.896245	23617267	0.676987	0.329489	1.08592	1148826
Microspore_77	M77	39260984	31664028	0.806501	28245697	0.892044	19224661	0.680623	0.29246	0.88422	944367
Microspore_78	M78	38176978	31509896	0.825364	28095559	0.891642	19145657	0.681448	0.295747	0.880095	964911
Microspore_79	M79	47908598	40735878	0.850283	36487274	0.895704	24876010	0.681772	0.330955	1.14324	1185854
Microspore_80	M80	40128714	31777392	0.791887	28356257	0.892341	19191883	0.676813	0.296788	0.882256	966596
Microspore_81	M81	38885668	31972590	0.82222	28830996	0.901741	19493452	0.676128	0.316702	0.896663	1047768
Microspore_82	M82	43973818	37205732	0.846088	32995470	0.886838	22260520	0.674654	0.326033	1.02332	1131501
Microspore_83	M83	39568648	32570376	0.823136	29346358	0.901014	19979564	0.680819	0.323314	0.919082	1084516
Microspore_84	M84	45508196	38932858	0.855513	34463281	0.885198	23312173	0.676435	0.280902	1.06951	973467
Microspore_85	M85	47109494	40623010	0.86231	36169111	0.89036	24462247	0.67633	0.315751	1.12339	1112906
Microspore_86	M86	40964026	32599622	0.795811	29040388	0.89082	19551398	0.673249	0.293703	0.898956	951102
Microspore_87	M87	40938224	33369486	0.815118	29488335	0.883692	20180804	0.684366	0.27546	0.927916	905953
Microspore_88	M88	43539360	36612668	0.84091	32802479	0.895932	22531675	0.686889	0.316184	1.03664	1074186
Microspore_89	M89	41633292	33519582	0.805115	29855829	0.890698	20403264	0.683393	0.286766	0.938502	938781
Microspore_90	M90	40245786	33498574	0.83235	29804190	0.889715	20371086	0.683497	0.291583	0.936484	993881
Microspore_91	M91	43449144	36209186	0.833369	32295580	0.891917	21954726	0.679806	0.304884	1.00898	1043602
Microspore_92	M92	44598340	37973780	0.851462	33950640	0.894055	23188214	0.682998	0.327548	1.06589	1182145
Microspore_93	M93	38402250	30860252	0.803605	27463107	0.889918	18850471	0.686393	0.280917	0.866911	894857
Microspore_94	M94	43671440	36100094	0.826629	32021326	0.887015	22032714	0.688064	0.304816	1.01292	1039935
Microspore_95	M95	41217424	35193254	0.853844	31343120	0.8906	21147802	0.674719	0.312007	0.971996	1050630
Microspore_96	M96	38704390	29862806	0.771561	26458434	0.886	17959191	0.67877	0.271475	0.825561	831949
Parental_SK	SK	\	205455022	\	191520164	0.932176	111431847	0.581828	0.611254	4.28278	\
Parental_Zheng58	Zheng58	\	404001724	\	375732360	0.930027	229624602	0.611139	0.679745	8.83142	\
