# Supplementary material for: Single gametophyte sequencing reveals that crossover events differ between sexes in maize
Source: Nat Commun. 2019 Feb 15;10:785. doi: 10.1038/s41467-019-08786-x (PMC6377631; doi:10.1038/s41467-019-08786-x)
Supplement: Supplementary file 4 — Supplementary Data 2 [file 41467_2019_8786_MOESM4_ESM.xlsx]

## Sheet: Sheet1
Supplementary Data 2 | CO position for male and female meiosis
Chr	Sample	Pos_start (bp)	Pos_end (bp)	Pos_mean (bp)	CO_interval_Length (bp)
1	E2	185103884	185371399	1.85238e+08	267516
1	E2	304468348	304511702	304490025	43355
2	E2	10164199	10582136	1.03732e+07	417938
3	E2	233004687	233006769	233005728	2083
4	E2	164063464	164071800	164067632	8337
4	E2	229304251	229341551	229322901	37301
7	E2	8714648	8716390	8715519	1743
7	E2	179172447	179329582	1.79251e+08	157136
8	E2	5788769	5791551	5790160	2783
9	E2	157122470	157423607	1.57273e+08	301138
10	E2	3619652	3922185	3.77092e+06	302534
1	E3	9773838	9981724	9877781	207887
1	E3	178640491	178925772	1.78783e+08	285282
1	E3	297613060	297613159	2.97613e+08	100
1	E3	298520965	298528042	2.98525e+08	7078
2	E3	13645949	13849349	13747649	203401
3	E3	212671036	212716266	212693651	45231
8	E3	172044022	172256017	1.7215e+08	211996
10	E3	4737138	4757314	4747226	20177
1	E4	199130551	199131688	1.99131e+08	1138
1	E4	284005354	284173907	2.8409e+08	168554
2	E4	232953212	233454023	2.33204e+08	500812
3	E4	12089001	12547298	1.23181e+07	458298
3	E4	228696269	228865778	2.28781e+08	169510
4	E4	172996455	172996675	172996565	221
4	E4	193982741	194065050	1.94024e+08	82310
4	E4	245473266	245636275	2.45555e+08	163010
5	E4	174666545	174864792	1.74766e+08	198248
6	E4	110982839	111050967	111016903	68129
6	E4	157804404	157964379	1.57884e+08	159976
6	E4	166304326	166332232	166318279	27907
7	E4	138203756	138203766	138203761	11
7	E4	176187470	176437112	176312291	249643
8	E4	21369969	21371891	21370930	1923
10	E4	147946262	147950586	147948424	4325
1	E5	303223539	303631324	3.03427e+08	407786
2	E5	6816674	7065881	6.94128e+06	249208
3	E5	12162394	12235916	12199155	73523
3	E5	180835361	180972319	180903840	136959
4	E5	242570562	242632251	2.42601e+08	61690
5	E5	5967468	6091945	6.02971e+06	124478
6	E5	160260363	160563809	160412086	303447
7	E5	94287112	94287975	9.42875e+07	864
7	E5	172321345	172718035	172519690	396691
8	E5	5364149	5369367	5366758	5219
8	E5	177075872	177164567	1.7712e+08	88696
9	E5	145463474	145650623	1.45557e+08	187150
10	E5	6931213	6948379	6939796	17167
10	E5	137927838	138096760	138012299	168923
1	E6	10752434	10855017	1.08037e+07	102584
1	E6	290199785	290231170	2.90215e+08	31386
1	E6	300063640	300151196	300107418	87557
2	E6	6884425	6894955	6889690	10531
2	E6	156420234	156420268	156420251	35
3	E6	171817099	171843750	1.7183e+08	26652
4	E6	204720547	204723708	2.04722e+08	3162
5	E6	219971159	219987502	2.19979e+08	16344
6	E6	58229532	58229783	5.82297e+07	252
7	E6	176458438	176483269	1.76471e+08	24832
8	E6	3527314	3530403	3.52886e+06	3090
8	E6	85436492	85447973	8.54422e+07	11482
8	E6	161075721	161075995	161075858	275
10	E6	132241335	132245782	1.32244e+08	4448
1	E7	5606121	5608602	5.60736e+06	2482
1	E7	237131155	237131451	237131303	297
1	E7	240464418	240550766	240507592	86349
3	E7	4497231	4501128	4.49918e+06	3898
4	E7	244498938	244506566	244502752	7629
5	E7	7090966	7128871	7.10992e+06	37906
5	E7	218657101	218657396	2.18657e+08	296
7	E7	127437388	127442171	1.2744e+08	4784
8	E7	13560390	13720170	13640280	159781
8	E7	164894534	164898783	1.64897e+08	4250
8	E7	174787494	174847808	174817651	60315
10	E7	147273911	147363706	1.47319e+08	89796
2	E8	5406877	5440422	5.42365e+06	33546
3	E8	11022282	11500392	11261337	478111
3	E8	232953235	232954001	232953618	767
5	E8	1591583	1592367	1591975	785
6	E8	168617556	168659441	1.68638e+08	41886
7	E8	179174707	179267076	1.79221e+08	92370
8	E8	13642672	13720221	1.36814e+07	77550
9	E8	8158932	8220150	8189541	61219
10	E8	2345725	2363684	2.3547e+06	17960
1	E9	12550338	12556624	12553481	6287
1	E9	72188721	72330784	7.22598e+07	142064
2	E9	241699631	241756557	241728094	56927
3	E9	161473569	161483653	161478611	10085
3	E9	230785601	230788492	2.30787e+08	2892
4	E9	245170644	245186884	245178764	16241
5	E9	9688958	9835583	9.76227e+06	146626
5	E9	149167180	149168713	1.49168e+08	1534
6	E9	108219310	108445916	108332613	226607
7	E9	4773809	4781734	4.77777e+06	7926
7	E9	172379751	172571074	1.72475e+08	191324
8	E9	11379862	11820933	1.16004e+07	441072
9	E9	150409540	150410994	150410267	1455
1	E10	6797706	6819282	6808494	21577
2	E10	229663977	229676128	2.2967e+08	12152
3	E10	2740883	2788746	2.76481e+06	47864
6	E10	97503345	97503953	97503649	609
6	E10	170224865	170238813	170231839	13949
7	E10	5060630	5085014	5072822	24385
7	E10	161506800	161565444	161536122	58645
8	E10	121125680	121126124	121125902	445
8	E10	172027741	172028524	1.72028e+08	784
10	E10	139299742	139306999	1.39303e+08	7258
1	E11	206903644	206908818	206906231	5175
1	E11	297074595	297145400	2.9711e+08	70806
2	E11	6657780	6779782	6718781	122003
2	E11	192514599	192920108	1.92717e+08	405510
3	E11	12549147	12750194	1.26497e+07	201048
4	E11	5756327	5824522	5.79042e+06	68196
4	E11	242708025	242710223	242709124	2199
5	E11	221362547	221505270	2.21434e+08	142724
6	E11	166785989	166890923	166838456	104935
8	E11	3513911	3650136	3.58202e+06	136226
9	E11	8956483	8983965	8970224	27483
1	E12	71849730	72330784	72090257	481055
1	E12	197057383	197104555	197080969	47173
1	E12	303247472	303289308	303268390	41837
2	E12	2558345	2608191	2583268	49847
2	E12	74389412	74394872	74392142	5461
3	E12	215392786	215638467	2.15516e+08	245682
3	E12	224586825	224621277	224604051	34453
5	E12	4113245	4114107	4113676	863
5	E12	221874538	222112154	221993346	237617
6	E12	122519893	122735595	122627744	215703
6	E12	136001267	136018160	1.3601e+08	16894
6	E12	168728991	168768403	168748697	39413
8	E12	177759296	177770447	1.77765e+08	11152
10	E12	4835785	4868404	4.85209e+06	32620
10	E12	148001432	148047478	148024455	46047
1	E13	6908843	6920816	6.91483e+06	11974
1	E13	261633914	261790074	261711994	156161
2	E13	11451728	11454215	1.1453e+07	2488
2	E13	226780612	226782020	226781316	1409
3	E13	1454962	1535336	1495149	80375
4	E13	18524311	18562626	1.85435e+07	38316
4	E13	177776846	177820761	1.77799e+08	43916
5	E13	10767360	10872535	1.08199e+07	105176
5	E13	85338314	85348791	8.53436e+07	10478
5	E13	148109521	148109768	1.4811e+08	248
7	E13	2692478	2702065	2.69727e+06	9588
8	E13	7701040	7744958	7722999	43919
8	E13	143497372	143498886	143498129	1515
10	E13	141669586	141705881	1.41688e+08	36296
1	E14	162270479	162278815	162274647	8337
1	E14	231642388	231684847	2.31664e+08	42460
2	E14	1312668	1317093	1.31488e+06	4426
3	E14	210023528	210075832	210049680	52305
4	E14	3429647	3432212	3.43093e+06	2566
4	E14	162385252	162977219	1.62681e+08	591968
4	E14	188636413	188764702	1.88701e+08	128290
5	E14	14834872	14847363	1.48411e+07	12492
6	E14	116220233	116262951	116241592	42719
6	E14	166929665	166930810	1.6693e+08	1146
7	E14	2757364	2868337	2.81285e+06	110974
7	E14	166105593	166314445	166210019	208853
8	E14	177495761	177511259	177503510	15499
9	E14	6454359	6592127	6523243	137769
10	E14	148402601	148403411	148403006	811
1	E15	5127307	5210334	5.16882e+06	83028
2	E15	2561227	2565853	2563540	4627
3	E15	1956800	1960499	1.95865e+06	3700
3	E15	182199891	182204824	1.82202e+08	4934
5	E15	188704492	188984739	1.88845e+08	280248
5	E15	220396946	220401184	220399065	4239
6	E15	168019246	168023805	1.68022e+08	4560
7	E15	177239193	177278479	177258836	39287
8	E15	168717503	168728517	168723010	11015
9	E15	20246188	20246793	2.02465e+07	606
9	E15	142545894	142575021	1.4256e+08	29128
1	E16	209400712	209528764	209464738	128053
1	E16	269050893	269057814	2.69054e+08	6922
2	E16	4825126	4919924	4872525	94799
3	E16	3809275	3822587	3815931	13313
3	E16	171791972	171825968	171808970	33997
4	E16	2915145	2963992	2.93957e+06	48848
4	E16	195484656	195563151	1.95524e+08	78496
5	E16	1582415	1587427	1584921	5013
5	E16	213282591	213283689	213283140	1099
6	E16	168714204	168718641	1.68716e+08	4438
9	E16	149717304	149785550	149751427	68247
10	E16	144101600	144102870	144102235	1271
1	E17	8046223	8047026	8.04662e+06	804
1	E17	263907181	264066991	263987086	159811
3	E17	190983653	191130391	191057022	146739
4	E17	2671868	2672065	2.67197e+06	198
6	E17	169697783	169711095	169704439	13313
7	E17	1369383	1390039	1379711	20657
8	E17	164591361	164593316	1.64592e+08	1956
10	E17	2756443	2854989	2805716	98547
10	E17	140066792	140119450	140093121	52659
1	E18	15018541	15022116	1.50203e+07	3576
1	E18	190288285	190545233	190416759	256949
1	E18	302677493	302857877	302767685	180385
2	E18	238072084	238144119	2.38108e+08	72036
4	E18	162979421	163285544	1.63132e+08	306124
4	E18	244690908	244753610	244722259	62703
7	E18	3076999	3080099	3078549	3101
7	E18	137377492	137378413	1.37378e+08	922
8	E18	8699457	8706410	8.70293e+06	6954
8	E18	178615492	178616824	178616158	1333
1	E19	2387076	2400333	2.3937e+06	13258
3	E19	2111612	2112527	2.11207e+06	916
5	E19	1074659	1083267	1078963	8609
5	E19	82142214	82142890	82142552	677
6	E19	137234724	137237010	137235867	2287
7	E19	6335997	6338416	6.33721e+06	2420
8	E19	11211544	11262477	1.1237e+07	50934
8	E19	177681053	177705291	177693172	24239
10	E19	1689076	1780524	1734800	91449
10	E19	141719364	142055420	141887392	336057
1	E20	209862144	209984894	209923519	122751
1	E20	300933492	300942281	3.00938e+08	8790
2	E20	4590782	4598028	4594405	7247
3	E20	21381550	21388586	21385068	7037
3	E20	217930528	217940191	2.17935e+08	9664
4	E20	245165820	245170196	245168008	4377
5	E20	219155085	219156389	219155737	1305
7	E20	2191271	2193269	2192270	1999
7	E20	179171355	179171928	1.79172e+08	574
8	E20	176952668	177037806	176995237	85139
9	E20	16189835	16189873	16189854	39
9	E20	126535857	126598475	126567166	62619
10	E20	13646305	13649846	1.36481e+07	3542
1	E21	202671940	202689552	202680746	17613
2	E21	158137829	158140009	158138919	2181
2	E21	198187302	198325369	1.98256e+08	138068
3	E21	229136318	229144487	2.2914e+08	8170
6	E21	116125895	116262951	116194423	137057
7	E21	4782748	4826264	4804506	43517
7	E21	174005045	174025260	1.74015e+08	20216
8	E21	162565832	162640252	162603042	74421
8	E21	178936287	179032031	178984159	95745
9	E21	2066428	2068438	2067433	2011
10	E21	6344752	6344777	6.34476e+06	26
10	E21	143369721	143370047	143369884	327
1	E22	54314649	54345037	54329843	30389
2	E22	10321959	10331829	10326894	9871
3	E22	228877025	228904800	2.28891e+08	27776
4	E22	6040512	6127231	6.08387e+06	86720
4	E22	156415476	156841063	1.56628e+08	425588
7	E22	4098002	4200977	4.14949e+06	102976
8	E22	5540619	5541680	5.54115e+06	1062
9	E22	8099347	8134290	8.11682e+06	34944
9	E22	155209486	155230859	1.5522e+08	21374
1	E23	7455904	7556217	7.50606e+06	100314
1	E23	71848378	72093156	71970767	244779
1	E23	298680484	298706197	2.98693e+08	25714
2	E23	6130159	6144753	6137456	14595
2	E23	239554804	239622517	2.39589e+08	67714
3	E23	1299137	1329481	1314309	30345
3	E23	190867972	190909894	190888933	41923
4	E23	12137124	12140461	1.21388e+07	3338
6	E23	149153689	149157184	1.49155e+08	3496
7	E23	174088331	174094394	1.74091e+08	6064
8	E23	20547443	20551915	20549679	4473
9	E23	6726253	6730037	6728145	3785
10	E23	11311127	11321119	11316123	9993
1	E24	16258858	16366059	1.63125e+07	107202
1	E24	90493539	90501047	90497293	7509
1	E24	175169946	175171121	1.75171e+08	1176
1	E24	227351325	227427755	227389540	76431
2	E24	40268608	40525248	40396928	256641
3	E24	12162921	12233153	12198037	70233
3	E24	184078040	184152559	1.84115e+08	74520
4	E24	3408457	3409393	3408925	937
4	E24	167040150	167213522	167126836	173373
4	E24	215643577	215667382	2.15655e+08	23806
5	E24	5096511	5119346	5.10793e+06	22836
5	E24	37193797	52963098	4.50784e+07	15769302
5	E24	214154271	214479685	214316978	325415
7	E24	169474491	169523717	169499104	49227
7	E24	179174418	179263857	1.79219e+08	89440
8	E24	24734777	24853399	24794088	118623
8	E24	178642539	178685502	1.78664e+08	42964
10	E24	6291694	6632129	6.46191e+06	340436
10	E24	146901090	146945609	1.46923e+08	44520
1	E25	12658965	12702646	1.26808e+07	43682
1	E25	98544068	98581819	9.85629e+07	37752
1	E25	267433087	267537545	267485316	104459
3	E25	143909850	143910514	143910182	665
3	E25	221140109	221175155	221157632	35047
4	E25	15816563	15843090	1.58298e+07	26528
4	E25	176873219	176889262	1.76881e+08	16044
4	E25	239192011	239329053	239260532	137043
5	E25	5412759	5418246	5.4155e+06	5488
5	E25	193500317	193621528	1.93561e+08	121212
6	E25	36946604	36948736	36947670	2133
6	E25	164024783	164186511	164105647	161729
7	E25	4278996	4281301	4.28015e+06	2306
8	E25	13531007	13549750	1.35404e+07	18744
8	E25	151227635	151231518	1.5123e+08	3884
8	E25	170472554	170535323	1.70504e+08	62770
9	E25	130019408	130061590	130040499	42183
10	E25	149277321	149280194	1.49279e+08	2874
1	E26	278506928	278537138	278522033	30211
1	E26	302217249	302250237	302233743	32989
3	E26	6112886	6123787	6.11834e+06	10902
3	E26	228399568	228429506	228414537	29939
6	E26	133536915	133538847	133537881	1933
8	E26	2816801	2831751	2824276	14951
9	E26	7420470	7474087	7.44728e+06	53618
9	E26	154445541	154448702	1.54447e+08	3162
10	E26	16133705	16135174	1.61344e+07	1470
10	E26	147990114	148114115	1.48052e+08	124002
1	E27	201738115	202078182	2.01908e+08	340068
1	E27	298597629	298707657	298652643	110029
2	E27	229741848	229755994	229748921	14147
3	E27	228222726	228235085	2.28229e+08	12360
4	E27	5540030	5624898	5582464	84869
5	E27	3413234	3609628	3511431	196395
5	E27	91058658	91070367	9.10645e+07	11710
7	E27	19226336	19327697	1.9277e+07	101362
8	E27	7416599	7965595	7691097	548997
8	E27	100709111	100718844	1.00714e+08	9734
8	E27	173375969	173377566	1.73377e+08	1598
1	E28	227349474	227428831	2.27389e+08	79358
2	E28	1317530	1331188	1324359	13659
3	E28	223385022	223432782	223408902	47761
4	E28	10990006	11097358	11043682	107353
5	E28	6603191	6626088	6.61464e+06	22898
5	E28	211177073	211184530	2.11181e+08	7458
5	E28	221869329	222070730	2.2197e+08	201402
7	E28	5674628	5838787	5.75671e+06	164160
7	E28	170844878	170933845	1.70889e+08	88968
8	E28	4379071	4490949	4435010	111879
8	E28	178704233	178706246	1.78705e+08	2014
9	E28	8098938	8121218	8110078	22281
9	E28	152831856	152858955	1.52845e+08	27100
1	E29	7356265	7398649	7377457	42385
2	E29	17332419	17744881	17538650	412463
3	E29	10541001	10544731	10542866	3731
6	E29	129102536	129103085	1.29103e+08	550
8	E29	13777647	13781005	13779326	3359
9	E29	20024432	20033806	20029119	9375
10	E29	139928952	139981041	1.39955e+08	52090
1	E30	253143893	253389611	253266752	245719
2	E30	21294878	21308478	21301678	13601
5	E30	3474217	3485830	3.48002e+06	11614
5	E30	102003361	102006684	1.02005e+08	3324
5	E30	218883904	218887357	2.18886e+08	3454
6	E30	160997288	161058958	161028123	61671
7	E30	170846531	170929518	1.70888e+08	82988
8	E30	174329817	174367295	174348556	37479
9	E30	1932667	1933008	1.93284e+06	342
9	E30	150718380	150757831	1.50738e+08	39452
10	E30	4210224	4236478	4223351	26255
10	E30	149362554	149390532	149376543	27979
1	E31	5701025	5712438	5.70673e+06	11414
2	E31	13589197	13599074	1.35941e+07	9878
2	E31	240480771	240561843	240521307	81073
3	E31	150917367	150997640	1.50958e+08	80274
4	E31	19153692	19293977	1.92238e+07	140286
6	E31	91585072	91589910	91587491	4839
6	E31	164027881	164158336	1.64093e+08	130456
7	E31	5667167	5854017	5760592	186851
8	E31	146410934	146494180	146452557	83247
2	E32	11166500	11324234	11245367	157735
3	E32	230997246	231161546	231079396	164301
4	E32	23010562	23117170	23063866	106609
4	E32	164209992	164484675	1.64347e+08	274684
4	E32	244674520	244750431	2.44712e+08	75912
5	E32	14179568	14180417	1.418e+07	850
5	E32	206005124	206063007	2.06034e+08	57884
6	E32	168766823	168819791	168793307	52969
7	E32	179171204	179266962	179219083	95759
8	E32	11255180	11268870	11262025	13691
1	E33	7063685	7063696	7.06369e+06	12
1	E33	233739550	233740626	233740088	1077
1	E33	288494426	288494474	288494450	49
1	E33	300950977	300953795	300952386	2819
2	E33	11324826	11325000	11324913	175
2	E33	159156890	159157029	1.59157e+08	140
5	E33	13663745	13669818	1.36668e+07	6074
5	E33	220949810	220950242	220950026	433
6	E33	107322521	107323382	1.07323e+08	862
6	E33	164336579	164413206	1.64375e+08	76628
8	E33	16997272	17310370	17153821	313099
9	E33	157913515	157913696	1.57914e+08	182
10	E33	25245647	25342295	25293971	96649
1	E34	9013704	9107882	9060793	94179
3	E34	233812122	233816619	2.33814e+08	4498
4	E34	182751761	182753093	182752427	1333
5	E34	1933640	1938016	1935828	4377
5	E34	188704492	188982937	1.88844e+08	278446
5	E34	211007283	211112743	211060013	105461
7	E34	179419516	179421250	179420383	1735
8	E34	178246472	178280992	178263732	34521
9	E34	156957685	156958038	1.56958e+08	354
10	E34	2014961	2016083	2015522	1123
1	E35	89638355	89649131	89643743	10777
2	E35	18166486	18169512	18167999	3027
4	E35	189096258	189147502	189121880	51245
5	E35	5330837	5341984	5.33641e+06	11148
5	E35	218524993	218582882	2.18554e+08	57890
6	E35	90641550	90802218	90721884	160669
6	E35	161517940	161526461	1.61522e+08	8522
8	E35	162317302	162484420	162400861	167119
8	E35	179555107	179645362	1.796e+08	90256
9	E35	155122653	155132279	155127466	9627
1	E37	5521829	5530731	5526280	8903
1	E37	286172113	286207715	286189914	35603
3	E37	233645683	233675066	2.3366e+08	29384
4	E37	4319375	4320650	4.32001e+06	1276
5	E37	1577868	1587373	1.58262e+06	9506
5	E37	194316220	194320221	1.94318e+08	4002
5	E37	215072188	215079435	2.15076e+08	7248
6	E37	29422452	29422698	29422575	247
6	E37	161352617	161372149	161362383	19533
7	E37	5840509	5853695	5847102	13187
8	E37	119218973	119263445	119241209	44473
9	E37	4988965	5023969	5006467	35005
10	E37	140614414	140661345	1.40638e+08	46932
1	E38	226576297	226773066	2.26675e+08	196770
1	E38	268446985	268574898	2.68511e+08	127914
2	E38	22969479	22974795	22972137	5317
3	E38	219867742	219868802	219868272	1061
5	E38	218627012	218656661	2.18642e+08	29650
6	E38	132317215	132321167	132319191	3953
6	E38	164180503	164186185	164183344	5683
9	E38	152686041	152791289	152738665	105249
10	E38	10657037	10660758	1.06589e+07	3722
1	E39	9342879	9343483	9343181	605
1	E39	252520265	252788717	252654491	268453
2	E39	191925149	192124478	1.92025e+08	199330
2	E39	240022494	240080900	240051697	58407
3	E39	10337590	10539880	10438735	202291
3	E39	150584719	150585459	150585089	741
4	E39	8102231	8105829	8104030	3599
4	E39	234741602	234877266	234809434	135665
5	E39	83006018	83084148	83045083	78131
5	E39	222113414	222114835	2.22114e+08	1422
6	E39	167164044	167227787	1.67196e+08	63744
7	E39	175329105	175330243	175329674	1139
8	E39	8700337	8807813	8754075	107477
8	E39	179554978	179556044	179555511	1067
10	E39	135687460	135741690	135714575	54231
1	E40	197070778	197102457	1.97087e+08	31680
1	E40	304823817	305018757	304921287	194941
2	E40	10169224	10170817	1.017e+07	1594
5	E40	221154425	221157662	2.21156e+08	3238
6	E40	164027639	164167246	1.64097e+08	139608
9	E40	3194418	3194742	3194580	325
1	E41	13068971	13082477	13075724	13507
2	E41	114831705	114835140	1.14833e+08	3436
2	E41	241699631	241767675	241733653	68045
3	E41	179120510	179144000	179132255	23491
3	E41	233821289	233850958	2.33836e+08	29670
4	E41	15004072	15008817	1.50064e+07	4746
4	E41	244550664	244555334	244552999	4671
5	E41	2412285	2432280	2.42228e+06	19996
5	E41	217468828	217533695	2.17501e+08	64868
6	E41	169711095	169721238	1.69716e+08	10144
7	E41	4084197	4086590	4.08539e+06	2394
7	E41	173660528	173760113	1.7371e+08	99586
8	E41	178059434	178060686	178060060	1253
9	E41	26665548	26666348	26665948	801
9	E41	147605952	147613654	147609803	7703
1	E42	16017187	16023427	16020307	6241
1	E42	292161661	292166712	2.92164e+08	5052
2	E42	3355138	3372702	3363920	17565
2	E42	173516268	173517331	1.73517e+08	1064
2	E42	241699631	241757982	2.41729e+08	58352
3	E42	11825311	11835159	11830235	9849
3	E42	234426754	234441539	2.34434e+08	14786
4	E42	174983944	174984710	174984327	767
5	E42	210096844	210174500	210135672	77657
7	E42	140801514	140801540	140801527	27
8	E42	13642857	13682799	13662828	39943
10	E42	11807798	11811032	11809415	3235
1	E43	303291039	303373081	303332060	82043
3	E43	186608013	186609155	186608584	1143
4	E43	185238205	185272413	185255309	34209
5	E43	5452573	5454198	5.45339e+06	1626
5	E43	144614387	145479718	1.45047e+08	865332
6	E43	143915709	143918649	143917179	2941
6	E43	169166820	169167849	1.69167e+08	1030
7	E43	149765004	149771450	149768227	6447
9	E43	585652	668190	626921	82539
9	E43	5822463	5914663	5868563	92201
1	E44	2973084	2973396	2973240	313
1	E44	257757323	257758722	2.57758e+08	1400
2	E44	2357439	2490785	2424112	133347
3	E44	918271	919683	918977	1413
3	E44	229668552	230184464	229926508	515913
4	E44	164216658	164437493	1.64327e+08	220836
4	E44	243884273	244167537	244025905	283265
5	E44	221872290	221872538	221872414	249
7	E44	149134958	149166143	1.49151e+08	31186
8	E44	5542477	5543561	5543019	1085
1	E45	151887414	151888258	151887836	845
1	E45	190290039	190313013	190301526	22975
1	E45	234360751	234385401	234373076	24651
2	E45	181233332	181237215	1.81235e+08	3884
2	E45	231004477	231039122	2.31022e+08	34646
3	E45	1541362	1542233	1.5418e+06	872
4	E45	14077837	14371673	14224755	293837
5	E45	4415548	4416615	4.41608e+06	1068
5	E45	215535200	215540731	2.15538e+08	5532
6	E45	100740750	100744963	1.00743e+08	4214
8	E45	2676939	2678389	2677664	1451
9	E45	9728103	9868323	9798213	140221
10	E45	2236448	2240196	2238322	3749
1	E46	200647538	200674824	200661181	27287
1	E46	294963528	294963681	2.94964e+08	154
2	E46	225486327	225487528	2.25487e+08	1202
4	E46	15009721	15016047	15012884	6327
5	E46	4415548	4416615	4.41608e+06	1068
6	E46	143242732	143593572	143418152	350841
6	E46	168643877	168659566	1.68652e+08	15690
7	E46	7675680	7862924	7769302	187245
8	E46	112356560	112357532	112357046	973
8	E46	179169920	179174790	179172355	4871
9	E46	155122688	155122935	1.55123e+08	248
10	E46	10648935	10655258	1.06521e+07	6324
1	E47	300948445	300949074	3.00949e+08	630
2	E47	5885514	5944803	5.91516e+06	59290
3	E47	234243220	234290346	234266783	47127
4	E47	7242845	7251841	7247343	8997
5	E47	216593930	216594331	2.16594e+08	402
8	E47	10303193	10458965	10381079	155773
9	E47	7298602	7356234	7327418	57633
9	E47	155196072	155212902	155204487	16831
10	E47	144459262	144635444	144547353	176183
1	E48	4133380	4135901	4.13464e+06	2522
1	E48	227160532	227166304	227163418	5773
1	E48	295683899	295685137	295684518	1239
3	E48	229136098	229143046	229139572	6949
4	E48	19770695	19771054	1.97709e+07	360
6	E48	94240333	94246825	94243579	6493
6	E48	172035249	172035738	1.72035e+08	490
7	E48	3331281	3331974	3.33163e+06	694
7	E48	173625946	173630891	1.73628e+08	4946
9	E48	157171177	157240218	1.57206e+08	69042
10	E48	4494007	4494022	4.49401e+06	16
10	E48	131242126	131276807	1.31259e+08	34682
1	E49	230539435	230540356	2.3054e+08	922
1	E49	288289687	288356590	2.88323e+08	66904
3	E49	4512399	4746434	4.62942e+06	234036
3	E49	11808554	11812591	1.18106e+07	4038
3	E49	183955266	184010022	183982644	54757
4	E49	7662696	7719500	7691098	56805
4	E49	204722945	204726675	204724810	3731
4	E49	241720699	241798450	2.4176e+08	77752
5	E49	7716881	7808288	7.76258e+06	91408
6	E49	101691109	101719245	101705177	28137
6	E49	172028542	172032597	1.72031e+08	4056
8	E49	176007685	176017523	176012604	9839
9	E49	638689	641718	640204	3030
9	E49	144184235	144192285	144188260	8051
10	E49	2270136	2270506	2270321	371
1	E50	3806717	3806757	3806737	41
1	E50	54641529	54699925	54670727	58397
1	E50	234383570	234385211	2.34384e+08	1642
2	E50	9294116	9304058	9299087	9943
2	E50	40272006	40451191	4.03616e+07	179186
3	E50	11807844	11811373	1.18096e+07	3530
4	E50	155041982	155199762	155120872	157781
4	E50	244499250	244503786	244501518	4537
7	E50	138125982	138173214	138149598	47233
7	E50	179777322	179777352	179777337	31
9	E50	5068728	5070975	5.06985e+06	2248
9	E50	108535608	108596709	1.08566e+08	61102
10	E50	149394520	149585081	1.4949e+08	190562
2	E51	5774535	5798703	5786619	24169
2	E51	240607212	240607233	2.40607e+08	22
3	E51	22093079	22476661	22284870	383583
3	E51	171053033	171053743	171053388	711
4	E51	3465294	3465387	3.46534e+06	94
4	E51	236585620	236586270	236585945	651
5	E51	219576334	219578474	219577404	2141
7	E51	2117150	2118845	2.118e+06	1696
7	E51	172753157	172830109	172791633	76953
8	E51	168379806	168388815	1.68384e+08	9010
1	E52	2976392	2977511	2.97695e+06	1120
1	E52	253091315	253385736	2.53239e+08	294422
2	E52	4144245	4175774	4.16001e+06	31530
3	E52	5508526	5624774	5566650	116249
3	E52	172645226	172650442	172647834	5217
4	E52	167040150	167214018	167127084	173869
5	E52	214793067	214804014	2.14799e+08	10948
8	E52	7966274	8015347	7.99081e+06	49074
9	E52	7565823	7600895	7583359	35073
1	E53	208254489	208259441	208256965	4953
1	E53	296484776	296750073	2.96617e+08	265298
2	E53	3950755	3955123	3952939	4369
2	E53	238073321	238143804	2.38109e+08	70484
4	E53	202348915	202395455	202372185	46541
5	E53	1611409	1612450	1.61193e+06	1042
5	E53	214471763	214474605	214473184	2843
6	E53	168296930	168297341	1.68297e+08	412
7	E53	3309536	3313404	3311470	3869
9	E53	101223652	101227367	1.01226e+08	3716
1	E54	304823905	305018757	304921331	194853
2	E54	10331391	10331599	10331495	209
2	E54	44198531	44624499	44411515	425969
2	E54	237023834	237023890	237023862	57
3	E54	202662257	202713056	2.02688e+08	50800
3	E54	222572770	222997204	222784987	424435
4	E54	24380329	24380489	24380409	161
6	E54	128991158	129102230	129046694	111073
6	E54	166877818	166890002	166883910	12185
7	E54	179172729	179266863	179219796	94135
8	E54	4634463	4705771	4670117	71309
9	E54	152379296	152383010	152381153	3715
10	E54	11123717	11124010	1.11239e+07	294
10	E54	76733014	76736882	76734948	3869
10	E54	133749171	133767587	133758379	18417
2	E55	5040586	5042936	5041761	2351
2	E55	184453279	184466638	1.8446e+08	13360
2	E55	238073321	238144119	238108720	70799
4	E55	239754571	239765796	2.3976e+08	11226
5	E55	210812256	210858490	210835373	46235
7	E55	4278852	4280615	4.27973e+06	1764
7	E55	129230356	129381005	1.29306e+08	150650
7	E55	175164844	175328357	1.75247e+08	163514
7	E55	180107542	180232533	1.8017e+08	124992
8	E55	4450295	4489446	4.46987e+06	39152
8	E55	144793122	144953251	1.44873e+08	160130
9	E55	8143866	8144134	8144000	269
9	E55	152307683	152372717	152340200	65035
1	E56	295938019	296028718	2.95983e+08	90700
2	E56	2056718	2068620	2062669	11903
3	E56	148543437	148625603	148584520	82167
4	E56	6127231	6143308	6.13527e+06	16078
5	E56	71251977	71275900	7.12639e+07	23924
5	E56	222138359	222155158	2.22147e+08	16800
6	E56	113923179	113953578	1.13938e+08	30400
7	E56	179174770	179266962	179220866	92193
8	E56	98056808	98058817	9.80578e+07	2010
8	E56	113002719	113164729	113083724	162011
9	E56	2880976	2883617	2.8823e+06	2642
9	E56	149587904	149588027	1.49588e+08	124
1	E57	201522031	201579030	2.01551e+08	57000
1	E57	286079733	286173604	2.86127e+08	93872
2	E57	7768990	7769961	7.76948e+06	972
2	E57	190810206	190814345	1.90812e+08	4140
2	E57	232006929	232253994	2.3213e+08	247066
3	E57	163196574	163207814	163202194	11241
3	E57	207764650	207765488	207765069	839
4	E57	243719358	243754726	243737042	35369
6	E57	2027274	2124962	2076118	97689
6	E57	162472904	162527956	162500430	55053
7	E57	172380113	172570550	1.72475e+08	190438
8	E57	13687786	13720296	13704041	32511
8	E57	171775210	171839276	171807243	64067
9	E57	157240252	157245187	1.57243e+08	4936
1	E58	14363121	14369371	14366246	6251
1	E58	287655784	287664909	2.8766e+08	9126
2	E58	12903103	12905452	1.29043e+07	2350
3	E58	234426754	234441708	234434231	14955
4	E58	196800171	196801884	1.96801e+08	1714
5	E58	4406613	4408820	4.40772e+06	2208
5	E58	129737641	129772372	1.29755e+08	34732
6	E58	121574556	121575455	1.21575e+08	900
6	E58	164177579	164186166	1.64182e+08	8588
7	E58	2616317	2628274	2.6223e+06	11958
7	E58	170349464	170352606	170351035	3143
8	E58	13642155	13642310	1.36422e+07	156
8	E58	171775210	171780126	171777668	4917
10	E58	5638891	5688682	5.66379e+06	49792
10	E58	132242089	132245782	1.32244e+08	3694
1	E59	9097680	9112184	9104932	14505
1	E59	206932055	207100456	2.07016e+08	168402
1	E59	297610911	297613060	2.97612e+08	2150
2	E59	137327117	137329766	1.37328e+08	2650
2	E59	239555139	239622827	239588983	67689
3	E59	12254787	12344756	1.22998e+07	89970
3	E59	216639478	217087255	2.16863e+08	447778
3	E59	230684593	230740499	230712546	55907
5	E59	2690890	2778447	2.73467e+06	87558
5	E59	217586765	217586866	2.17587e+08	102
6	E59	85806152	85808676	85807414	2525
6	E59	166648283	166649798	1.66649e+08	1516
7	E59	2988084	3076250	3032167	88167
7	E59	165335762	165711594	165523678	375833
8	E59	150406203	150552703	150479453	146501
9	E59	17849607	18087668	1.79686e+07	238062
10	E59	85128398	85595123	8.53618e+07	466726
10	E59	148522335	148622113	148572224	99779
1	E60	168523538	168644418	168583978	120881
2	E60	2095207	2095284	2.09525e+06	78
2	E60	12313285	12404570	1.23589e+07	91286
2	E60	66094493	66180564	6.61375e+07	86072
2	E60	146432711	146482604	1.46458e+08	49894
3	E60	4154320	4158245	4.15628e+06	3926
4	E60	244575156	244575758	244575457	603
5	E60	6589369	6681724	6.63555e+06	92356
5	E60	215535758	215542025	2.15539e+08	6268
6	E60	160912548	161065184	160988866	152637
8	E60	12172507	12282563	12227535	110057
8	E60	172027741	172028069	172027905	329
9	E60	152136277	152144924	1.52141e+08	8648
10	E60	5759019	6018329	5888674	259311
10	E60	110847401	110859688	1.10854e+08	12288
1	E61	8305474	8310175	8.30782e+06	4702
1	E61	185870836	185871501	1.85871e+08	666
1	E61	298103864	298111922	298107893	8059
3	E61	161421200	161436152	161428676	14953
4	E61	12137523	12144888	1.21412e+07	7366
4	E61	195471463	195474492	1.95473e+08	3030
5	E61	4408253	4408990	4.40862e+06	738
5	E61	211671729	211672871	211672300	1143
7	E61	173371034	173373866	173372450	2833
8	E61	79792691	79840684	7.98167e+07	47994
9	E61	148921800	149064685	1.48993e+08	142886
10	E61	2016083	2033736	2.02491e+06	17654
10	E61	147106064	147106113	1.47106e+08	50
1	E62	6160660	6246450	6203555	85791
1	E62	100208855	100225451	100217153	16597
1	E62	292613590	292626649	2.9262e+08	13060
2	E62	188911684	189387107	1.89149e+08	475424
3	E62	1442748	1443882	1443315	1135
4	E62	5538256	5538342	5538299	87
4	E62	181472251	181554014	1.81513e+08	81764
6	E62	169711095	169713571	169712333	2477
7	E62	3840167	3846697	3843432	6531
8	E62	174783134	174786592	174784863	3459
9	E62	2836849	2883942	2.8604e+06	47094
9	E62	152852624	152943680	152898152	91057
10	E62	2265591	2364763	2315177	99173
1	E63	62493060	62493690	62493375	631
1	E63	85081138	85231279	8.51562e+07	150142
1	E63	238322095	238324171	238323133	2077
1	E63	296180442	296308600	296244521	128159
3	E63	10383931	10539880	1.04619e+07	155950
4	E63	209129757	209130043	209129900	287
4	E63	244828269	244893548	2.44861e+08	65280
5	E63	7773704	7808288	7790996	34585
5	E63	58178442	58660759	5.84196e+07	482318
5	E63	176129429	176129519	176129474	91
6	E63	171978249	171981526	1.7198e+08	3278
8	E63	16877664	16967509	1.69226e+07	89846
9	E63	12496065	12497207	12496636	1143
9	E63	150341688	150347913	1.50345e+08	6226
10	E63	3620472	3922457	3.77146e+06	301986
1	E64	234360555	234383147	234371851	22593
2	E64	13579766	13588264	13584015	8499
2	E64	241771131	241772401	241771766	1271
3	E64	2280033	2284175	2282104	4143
3	E64	225327710	225330956	225329333	3247
4	E64	14833928	14846469	1.48402e+07	12542
4	E64	189171772	189176728	189174250	4957
7	E64	4828465	4897843	4863154	69379
7	E64	180728024	180742626	180735325	14603
8	E64	11377360	11820803	1.15991e+07	443444
9	E64	10446922	10459634	10453278	12713
10	E64	5638891	5688122	5.66351e+06	49232
2	E65	19503417	19547372	1.95254e+07	43956
2	E65	228791583	229194992	2.28993e+08	403410
4	E65	164198074	164438932	164318503	240859
4	E65	227551761	227577371	227564566	25611
5	E65	3619626	3622429	3.62103e+06	2804
7	E65	179278611	179338044	1.79308e+08	59434
8	E65	17621546	17666620	17644083	45075
8	E65	174144871	174165461	174155166	20591
9	E65	11184420	11347805	1.12661e+07	163386
9	E65	139197291	139302798	1.3925e+08	105508
10	E65	2270506	2354890	2312698	84385
2	E66	10155474	10157921	1.01567e+07	2448
2	E66	175351076	175376129	1.75364e+08	25054
5	E66	5338506	5361269	5.34989e+06	22764
5	E66	199240258	199355659	1.99298e+08	115402
7	E66	4774165	4780904	4.77753e+06	6740
8	E66	10492465	10654048	1.05733e+07	161584
8	E66	161536593	161546309	161541451	9717
1	E68	36684347	36751339	36717843	66993
3	E68	11700065	11808554	1.17543e+07	108490
4	E68	11916305	12096685	12006495	180381
4	E68	242401082	242495613	2.42448e+08	94532
5	E68	213813882	213824864	213819373	10983
6	E68	113003729	113052756	1.13028e+08	49028
6	E68	166896007	166928340	1.66912e+08	32334
7	E68	174293404	174392138	174342771	98735
8	E68	5116877	5117694	5.11729e+06	818
9	E68	153376733	153384682	1.53381e+08	7950
1	E69	6251150	6270925	6.26104e+06	19776
1	E69	216641009	216645572	2.16643e+08	4564
1	E69	283612019	283671920	2.83642e+08	59902
1	E69	283960204	283960363	2.8396e+08	160
1	E69	297437850	297441088	297439469	3239
2	E69	142000113	142000138	1.42e+08	26
2	E69	142272836	142298142	142285489	25307
4	E69	5843768	5845164	5844466	1397
4	E69	203700211	203702616	2.03701e+08	2406
6	E69	168622353	168632289	168627321	9937
7	E69	2695169	2703739	2699454	8571
8	E69	12171091	12261306	1.22162e+07	90216
8	E69	174834760	174846919	1.74841e+08	12160
9	E69	150688283	150689039	150688661	757
10	E69	142079973	142147556	1.42114e+08	67584
1	E70	296309674	296459486	296384580	149813
2	E70	229334137	229364502	2.29349e+08	30366
3	E70	843074	846487	844780	3414
3	E70	171555284	171644438	171599861	89155
3	E70	233108872	233145654	233127263	36783
4	E70	3177698	3179185	3.17844e+06	1488
4	E70	243464954	243465123	2.43465e+08	170
5	E70	7158655	7172955	7165805	14301
5	E70	215687430	215691382	215689406	3953
6	E70	143241670	143242315	1.43242e+08	646
8	E70	6822413	6826462	6.82444e+06	4050
8	E70	168373231	168374741	168373986	1511
9	E70	150499262	150499302	150499282	41
10	E70	148629738	148631062	148630400	1325
1	E71	220327161	220400294	2.20364e+08	73134
2	E71	3891379	3892435	3891907	1057
2	E71	218315628	218466835	2.18391e+08	151208
3	E71	6250475	6294908	6.27269e+06	44434
3	E71	22040361	22476496	2.22584e+07	436136
3	E71	231741508	231742120	231741814	613
4	E71	4178724	4181544	4180134	2821
4	E71	175609117	175741617	175675367	132501
5	E71	219397529	219429424	2.19413e+08	31896
6	E71	139653944	139764412	139709178	110469
7	E71	176274459	176437274	1.76356e+08	162816
8	E71	177544222	177546879	1.77546e+08	2658
9	E71	5018572	5022758	5020665	4187
10	E71	10259104	10271243	1.02652e+07	12140
1	E72	19994079	20024070	2.00091e+07	29992
2	E72	3560168	3797094	3678631	236927
2	E72	229755994	229756258	229756126	265
3	E72	8410838	8464250	8437544	53413
4	E72	7016709	7027164	7.02194e+06	10456
5	E72	5562912	5621310	5592111	58399
6	E72	119869682	119870920	119870301	1239
7	E72	177239290	177278286	177258788	38997
8	E72	132708356	132715527	1.32712e+08	7172
9	E72	152802958	152805349	1.52804e+08	2392
10	E72	2752156	2756348	2754252	4193
1	E73	234361886	234436944	234399415	75059
1	E73	300819539	300852930	3.00836e+08	33392
3	E73	847065	848415	847740	1351
3	E73	42563865	42764567	42664216	200703
4	E73	6443128	6453729	6.44843e+06	10602
5	E73	12114596	12232121	1.21734e+07	117526
5	E73	61802332	62369004	62085668	566673
5	E73	193933332	193957962	193945647	24631
6	E73	160865872	161058422	160962147	192551
7	E73	7267369	7390843	7329106	123475
8	E73	16816890	16878013	1.68475e+07	61124
9	E73	16444717	16480657	16462687	35941
10	E73	144103005	144103632	1.44103e+08	628
1	E74	5308481	5338291	5323386	29811
1	E74	296076877	296139427	296108152	62551
2	E74	12053506	12054761	1.20541e+07	1256
2	E74	241031741	241033291	241032516	1551
4	E74	5695621	5750258	5.72294e+06	54638
4	E74	239604399	239646835	239625617	42437
5	E74	15367598	15447076	15407337	79479
5	E74	210910097	210911242	2.10911e+08	1146
7	E74	177239290	177278304	177258797	39015
8	E74	13769523	13770840	1.37702e+07	1318
8	E74	179651701	179652237	179651969	537
9	E74	5874618	5907428	5891023	32811
9	E74	155584115	155586449	155585282	2335
10	E74	147923707	147935201	147929454	11495
1	E75	13603635	13756896	1.36803e+07	153262
2	E75	17062081	17078087	17070084	16007
3	E75	4961268	5011597	4.98643e+06	50330
3	E75	175964085	175964411	175964248	327
3	E75	225263290	225324022	225293656	60733
4	E75	19165330	19345067	1.92552e+07	179738
4	E75	181665675	181667987	181666831	2313
5	E75	179713588	179713645	1.79714e+08	58
5	E75	214731650	214781757	2.14757e+08	50108
6	E75	164177666	164178113	1.64178e+08	448
7	E75	3083137	3083363	3083250	227
7	E75	175848026	175995492	175921759	147467
8	E75	17667856	17677849	1.76729e+07	9994
8	E75	124937988	124955695	1.24947e+08	17708
9	E75	4129520	4135895	4.13271e+06	6376
9	E75	154478846	154490840	154484843	11995
10	E75	2016083	2016698	2.01639e+06	616
1	E76	12544210	12545340	12544775	1131
1	E76	279590220	279597103	2.79594e+08	6884
1	E76	300739903	300790545	300765224	50643
2	E76	7654489	7768915	7711702	114427
2	E76	190823619	190825602	1.90825e+08	1984
3	E76	6105116	6108151	6.10663e+06	3036
3	E76	182204099	182229025	182216562	24927
4	E76	194314926	194314966	194314946	41
5	E76	2203219	2205596	2.20441e+06	2378
5	E76	82953560	83000197	8.29769e+07	46638
6	E76	119530365	119530692	1.19531e+08	328
6	E76	166182312	166208788	166195550	26477
7	E76	9441996	9545294	9493645	103299
7	E76	119717881	119802970	1.1976e+08	85090
8	E76	17609946	17614349	1.76121e+07	4404
8	E76	175471506	175513657	1.75493e+08	42152
9	E76	10913899	10914203	10914051	305
9	E76	143635101	143838164	1.43737e+08	203064
2	E77	2083685	2094993	2089339	11309
4	E77	22803991	22919295	22861643	115305
5	E77	3456620	3460663	3.45864e+06	4044
5	E77	217346659	217427244	2.17387e+08	80586
7	E77	147853815	147859390	1.47857e+08	5576
9	E77	13618628	13629437	1.3624e+07	10810
10	E77	4737138	4752198	4744668	15061
1	E78	244853335	244867163	244860249	13829
2	E78	11369311	11373335	11371323	4025
2	E78	188913517	189440447	189176982	526931
4	E78	181679710	181680744	181680227	1035
5	E78	1658746	1665382	1662064	6637
7	E78	2260622	2261633	2.26113e+06	1012
8	E78	177228659	177261148	1.77245e+08	32490
1	E79	212246155	212260508	2.12253e+08	14354
1	E79	304522815	304530446	3.04527e+08	7632
2	E79	183313760	183447150	183380455	133391
3	E79	7085231	7085297	7085264	67
3	E79	228399568	228436921	2.28418e+08	37354
4	E79	10896377	10898665	10897521	2289
4	E79	165573420	165573775	1.65574e+08	356
5	E79	35151312	35156414	35153863	5103
7	E79	9617067	9619207	9618137	2141
7	E79	171296531	171322292	1.71309e+08	25762
8	E79	144697720	144698088	144697904	369
9	E79	5276252	5342805	5.30953e+06	66554
9	E79	156596038	156611145	1.56604e+08	15108
1	E80	297438256	297441088	297439672	2833
2	E80	13600631	13636129	13618380	35499
3	E80	8656729	8729184	8.69296e+06	72456
3	E80	171645749	171649038	1.71647e+08	3290
4	E80	164817413	164926863	164872138	109451
5	E80	3614571	3753994	3.68428e+06	139424
5	E80	172813999	172814113	172814056	115
5	E80	219220347	219223109	219221728	2763
6	E80	133538847	133557689	133548268	18843
7	E80	4469420	4766631	4.61803e+06	297212
7	E80	133940383	134257083	134098733	316701
8	E80	16972526	16973316	16972921	791
8	E80	173983955	174057428	1.74021e+08	73474
9	E80	26677474	26677656	26677565	183
10	E80	1789061	2043306	1.91618e+06	254246
1	E81	228444429	228444832	2.28445e+08	404
1	E81	262563743	262565181	262564462	1439
2	E81	1958615	1963829	1961222	5215
3	E81	9090220	9141384	9115802	51165
3	E81	223244731	223248117	223246424	3387
4	E81	244828231	244903034	2.44866e+08	74804
5	E81	7804413	7816206	7.81031e+06	11794
5	E81	209877911	210005895	209941903	127985
8	E81	3532960	3533365	3.53316e+06	406
8	E81	178946712	179084657	1.79016e+08	137946
1	E82	3165972	3225768	3195870	59797
1	E82	292994103	292994577	292994340	475
2	E82	36061551	36092119	36076835	30569
2	E82	237960483	238068233	238014358	107751
3	E82	7161971	7198043	7180007	36073
3	E82	233820473	233821115	233820794	643
4	E82	12126981	12145970	1.21365e+07	18990
4	E82	240555347	240655496	2.40605e+08	100150
5	E82	10260492	10305146	10282819	44655
5	E82	26317854	26360146	26339000	42293
5	E82	174145321	174205749	174175535	60429
5	E82	217784535	217941302	2.17863e+08	156768
7	E82	6232961	6237115	6235038	4155
8	E82	178733416	178735636	178734526	2221
9	E82	8691219	8852022	8.77162e+06	160804
9	E82	154424959	154426089	154425524	1131
10	E82	2754080	2962231	2.85816e+06	208152
10	E82	139926511	140119810	1.40023e+08	193300
1	E83	234846514	234904465	2.34875e+08	57952
2	E83	198197101	198197635	198197368	535
3	E83	4746766	4748429	4.7476e+06	1664
3	E83	145309285	145317068	1.45313e+08	7784
3	E83	217267595	217515896	2.17392e+08	248302
5	E83	18855235	18855528	1.88554e+07	294
5	E83	181879299	182109238	1.81994e+08	229940
6	E83	107131356	107325667	1.07229e+08	194312
6	E83	163260564	163285409	1.63273e+08	24846
7	E83	130158560	130172009	1.30165e+08	13450
7	E83	180852753	180892215	180872484	39463
8	E83	175440046	175458293	1.75449e+08	18248
8	E83	179121638	179165020	179143329	43383
9	E83	156921237	156921668	1.56921e+08	432
10	E83	14509880	14650817	1.45803e+07	140938
1	E84	2775085	2820559	2797822	45475
1	E84	257688567	257757323	257722945	68757
2	E84	6425281	6436911	6431096	11631
2	E84	188913316	189441591	1.89177e+08	528276
2	E84	237410713	237644112	2.37527e+08	233400
5	E84	5979130	6100297	6.03971e+06	121168
5	E84	217634924	217666083	2.17651e+08	31160
6	E84	139635692	139712687	1.39674e+08	76996
7	E84	151548391	152345480	1.51947e+08	797090
9	E84	10518071	10562186	1.05401e+07	44116
9	E84	157171177	157245844	1.57209e+08	74668
10	E84	9468432	9506700	9487566	38269
3	E85	1944273	1947814	1.94604e+06	3542
3	E85	5017098	5021647	5.01937e+06	4550
4	E85	19770587	19770695	19770641	109
4	E85	241715005	241715362	2.41715e+08	358
5	E85	3231571	3232108	3.23184e+06	538
5	E85	37193797	52963098	4.50784e+07	15769302
5	E85	214355087	214356685	214355886	1599
7	E85	4250047	4253150	4.2516e+06	3104
7	E85	14492235	14529792	1.4511e+07	37558
8	E85	16972863	16985411	16979137	12549
8	E85	174610118	174614925	1.74613e+08	4808
9	E85	144124816	144125039	1.44125e+08	224
10	E85	4294924	4467561	4.38124e+06	172638
10	E85	148510080	148511973	1.48511e+08	1894
1	E86	74654305	74657488	7.46559e+07	3184
1	E86	197136114	197312100	197224107	175987
2	E86	12406802	12421055	1.24139e+07	14254
3	E86	998606	1000367	999486	1762
3	E86	223382255	223461611	223421933	79357
4	E86	8256170	8299828	8277999	43659
7	E86	176571080	176574462	176572771	3383
8	E86	108951561	108985541	108968551	33981
9	E86	1839974	1840156	1840065	183
1	E87	4848791	4901223	4875007	52433
1	E87	270501542	270501614	270501578	73
1	E87	298516690	298519181	2.98518e+08	2492
2	E87	6455536	6489425	6.47248e+06	33890
2	E87	237086004	237092202	237089103	6199
4	E87	189099600	189151382	189125491	51783
5	E87	5456894	5503971	5.48043e+06	47078
6	E87	94031185	94031241	94031213	57
6	E87	163540880	163541909	1.63541e+08	1030
7	E87	171100323	171103213	171101768	2891
8	E87	72947930	72965387	7.29567e+07	17458
10	E87	79468193	79469430	7.94688e+07	1238
1	E88	12675926	12677976	12676951	2051
1	E88	230242228	230245078	230243653	2851
2	E88	12240484	12273663	1.22571e+07	33180
3	E88	16249104	16289407	1.62693e+07	40304
4	E88	2584154	2590256	2587205	6103
4	E88	183315691	183367326	1.83342e+08	51636
4	E88	244828269	244887197	244857733	58929
5	E88	6577380	6587622	6582501	10243
5	E88	220036559	220044645	220040602	8087
5	E88	220945789	220948973	220947381	3185
7	E88	3305961	3313404	3.30968e+06	7444
8	E88	4714687	4717003	4715845	2317
9	E88	20708448	21561546	21134997	853099
9	E88	152146472	152307457	1.52227e+08	160986
10	E88	2016998	2031699	2.02435e+06	14702
10	E88	4654210	4658808	4656509	4599
10	E88	146957405	146958163	146957784	759
1	E89	59963705	60182997	60073351	219293
2	E89	170636380	170644279	1.7064e+08	7900
3	E89	67155430	67157840	67156635	2411
3	E89	182193238	182200819	1.82197e+08	7582
5	E89	3463496	3466052	3464774	2557
5	E89	214561691	214562327	214562009	637
7	E89	27950506	27985189	2.79678e+07	34684
10	E89	4834085	4868404	4.85124e+06	34320
10	E89	138536330	138707002	138621666	170673
1	E90	55714484	55715693	5.57151e+07	1210
1	E90	302191158	302191279	3.02191e+08	122
2	E90	181231617	181237251	181234434	5635
2	E90	231398465	231594303	231496384	195839
2	E90	237645020	237645083	2.37645e+08	64
3	E90	842660	848514	845587	5855
3	E90	189129571	189161299	189145435	31729
4	E90	160470049	160476317	160473183	6269
4	E90	233853260	233853752	233853506	493
5	E90	220785443	220837233	220811338	51791
7	E90	1726949	1729686	1.72832e+06	2738
7	E90	169182308	169186554	169184431	4247
8	E90	3070262	3193650	3131956	123389
8	E90	176375825	176422020	1.76399e+08	46196
10	E90	2234200	2236448	2235324	2249
10	E90	146318418	146324194	146321306	5777
1	E91	203128730	203325445	2.03227e+08	196716
2	E91	22936575	22939995	22938285	3421
2	E91	239777961	239778624	2.39778e+08	664
3	E91	2730529	2734852	2.73269e+06	4324
3	E91	4918689	5014774	4.96673e+06	96086
5	E91	178825173	179020826	1.78923e+08	195654
5	E91	218658904	218711655	2.18685e+08	52752
6	E91	168451380	168506844	168479112	55465
7	E91	10825483	10854066	1.08398e+07	28584
7	E91	179174770	179263872	179219321	89103
8	E91	6986073	7027587	7006830	41515
1	E92	201872087	202078182	2.01975e+08	206096
1	E92	214674269	214720998	2.14698e+08	46730
2	E92	4634764	4636610	4635687	1847
2	E92	178619318	178667043	1.78643e+08	47726
4	E92	181586091	181662894	1.81624e+08	76804
5	E92	8296723	8297060	8.29689e+06	338
6	E92	163982506	163997205	1.6399e+08	14700
7	E92	161863279	161895503	161879391	32225
10	E92	1688949	1780548	1.73475e+06	91600
10	E92	134547001	134554120	1.34551e+08	7120
10	E92	149361609	149363938	1.49363e+08	2330
1	E93	28086505	28087100	2.80868e+07	596
1	E93	218086583	218185484	2.18136e+08	98902
1	E93	303643043	303812295	303727669	169253
2	E93	4634764	4636610	4635687	1847
2	E93	201992991	202175324	2.02084e+08	182334
3	E93	3808594	3808703	3.80865e+06	110
3	E93	212600985	212616025	212608505	15041
4	E93	204946210	204946276	204946243	67
5	E93	10650016	10655303	1.06527e+07	5288
6	E93	162612038	162612202	162612120	165
7	E93	140752584	140801540	140777062	48957
7	E93	179174770	179265972	179220371	91203
8	E93	13639551	13640643	13640097	1093
10	E93	87871179	87917660	8.78944e+07	46482
10	E93	145798472	145822228	145810350	23757
1	E94	28169537	28170788	2.81702e+07	1252
3	E94	1454692	1524427	1.48956e+06	69736
3	E94	168714818	168862575	1.68789e+08	147758
3	E94	191241838	191249255	1.91246e+08	7418
4	E94	23066448	23113458	23089953	47011
4	E94	33189357	33311935	33250646	122579
4	E94	167040928	167214315	1.67128e+08	173388
5	E94	4783757	4786959	4785358	3203
5	E94	216624225	216630895	216627560	6671
6	E94	108067311	108067559	108067435	249
6	E94	152603720	152609978	152606849	6259
6	E94	163797433	163801911	163799672	4479
7	E94	176455848	176465029	1.7646e+08	9182
8	E94	160222716	160710805	1.60467e+08	488090
9	E94	18824358	18827310	18825834	2953
9	E94	145761603	145762993	145762298	1391
9	E94	156586498	156595246	156590872	8749
1	E95	222948034	222950576	222949305	2543
2	E95	5015258	5020024	5017641	4767
2	E95	148584520	148613443	1.48599e+08	28924
2	E95	222774281	222780540	2.22777e+08	6260
3	E95	218141564	218141765	2.18142e+08	202
4	E95	188636413	188764630	1.88701e+08	128218
4	E95	238610176	238613424	238611800	3249
5	E95	7124945	7125993	7125469	1049
5	E95	182346168	182370274	182358221	24107
7	E95	2405181	2406033	2405607	853
8	E95	11883347	11901082	1.18922e+07	17736
9	E95	23091832	23147443	2.31196e+07	55612
10	E95	2753849	2756464	2.75516e+06	2616
2	E96	190970154	190970499	1.9097e+08	346
2	E96	236378595	236378824	2.36379e+08	230
3	E96	8777258	8777537	8.7774e+06	280
3	E96	227052754	227056426	227054590	3673
4	E96	159174686	159342196	159258441	167511
6	E96	72197685	72198624	7.21982e+07	940
6	E96	112668849	112720259	112694554	51411
6	E96	165645326	165645520	165645423	195
7	E96	176443065	176483813	176463439	40749
9	E96	12139225	12139850	1.21395e+07	626
10	E96	144444963	144458759	144451861	13797
1	E97	181913485	181915219	181914352	1735
1	E97	231938485	232013055	231975770	74571
1	E97	298439623	298468181	298453902	28559
2	E97	9500986	9546954	9523970	45969
2	E97	158414970	158417734	158416352	2765
3	E97	8777258	8780375	8.77882e+06	3118
3	E97	174749260	174758808	174754034	9549
4	E97	165278308	165366300	165322304	87993
4	E97	228913116	228918802	228915959	5687
5	E97	6948430	6950215	6.94932e+06	1786
5	E97	162375674	162431712	162403693	56039
5	E97	213814653	213824765	213819709	10113
7	E97	179174770	179265972	179220371	91203
9	E97	8096666	8123691	8.11018e+06	27026
9	E97	100852612	100857326	100854969	4715
10	E97	2209870	2233869	2.22187e+06	24000
10	E97	142895797	142958313	142927055	62517
1	E98	9368901	9405491	9387196	36591
2	E98	239430675	239486119	239458397	55445
3	E98	5908758	5912532	5910645	3775
3	E98	187608634	187651229	1.8763e+08	42596
5	E98	5977021	5977368	5.97719e+06	348
5	E98	211409063	211455608	2.11432e+08	46546
6	E98	115762055	115852217	115807136	90163
6	E98	165374191	165375705	165374948	1515
7	E98	9991293	9992474	9.99188e+06	1182
7	E98	169767846	169770059	1.69769e+08	2214
8	E98	13027314	13121211	1.30743e+07	93898
8	E98	170042625	170042794	1.70043e+08	170
9	E98	152371214	152377494	152374354	6281
10	E98	146226302	146242941	1.46235e+08	16640
1	E99	10752434	10755735	1.07541e+07	3302
1	E99	227983645	227988110	2.27986e+08	4466
1	E99	304308048	304359820	304333934	51773
2	E99	192405599	192406094	1.92406e+08	496
2	E99	229275418	229276520	229275969	1103
3	E99	8107817	8107886	8.10785e+06	70
4	E99	15015046	15016460	15015753	1415
5	E99	5149525	5156854	5.15319e+06	7330
6	E99	91519528	91523648	91521588	4121
6	E99	163599839	163654278	1.63627e+08	54440
7	E99	2305160	2404894	2355027	99735
7	E99	131666022	131678529	1.31672e+08	12508
7	E99	174292987	174373598	1.74333e+08	80612
8	E99	162492739	162507517	162500128	14779
10	E99	143750712	143756530	143753621	5819
1	E100	5137456	5301388	5219422	163933
1	E100	226576136	226576234	226576185	99
1	E100	267362068	267365250	267363659	3183
2	E100	192218691	192257287	192237989	38597
3	E100	7381271	7447658	7.41446e+06	66388
3	E100	218361189	218454504	2.18408e+08	93316
4	E100	12302954	12328296	12315625	25343
4	E100	164168534	164438932	164303733	270399
4	E100	193352533	193353402	1.93353e+08	870
5	E100	213787332	213976534	213881933	189203
6	E100	114894726	114972041	1.14933e+08	77316
8	E100	172025007	172073371	172049189	48365
9	E100	14545115	14549862	1.45475e+07	4748
10	E100	13642960	13726627	1.36848e+07	83668
10	E100	143272154	143376418	143324286	104265
1	E101	59109846	59132748	59121297	22903
1	E101	300735646	300779433	3.00758e+08	43788
2	E101	234950377	235035055	234992716	84679
3	E101	228817535	228818095	228817815	561
4	E101	11541860	11645647	1.15938e+07	103788
4	E101	183997970	183998646	183998308	677
5	E101	2492314	2615280	2553797	122967
5	E101	188703655	189008112	1.88856e+08	304458
6	E101	122512681	122700687	122606684	188007
7	E101	1372051	1393333	1382692	21283
9	E101	8950202	8987272	8968737	37071
9	E101	158170359	158176326	1.58173e+08	5968
1	E103	22031185	22032269	22031727	1085
2	E103	236433305	236567569	236500437	134265
3	E103	598279	598553	598416	275
3	E103	183643142	183667511	1.83655e+08	24370
4	E103	3430901	3431732	3.43132e+06	832
4	E103	194605681	194613877	194609779	8197
5	E103	172809579	172817120	1.72813e+08	7542
6	E103	166300954	166301166	166301060	213
10	E103	148712362	148727975	1.4872e+08	15614
1	E104	5494516	5497292	5495904	2777
1	E104	292173766	292174223	2.92174e+08	458
2	E104	10613615	10680415	10647015	66801
2	E104	49334321	49337337	49335829	3017
3	E104	219498912	219555742	219527327	56831
4	E104	181120398	181466331	1.81293e+08	345934
4	E104	234512822	234967265	2.3474e+08	454444
5	E104	8313803	8352077	8332940	38275
5	E104	220391832	220395501	2.20394e+08	3670
7	E104	148791496	148968743	1.4888e+08	177248
8	E104	4376891	4447999	4412445	71109
9	E104	118041007	118042127	118041567	1121
10	E104	135062124	135069690	135065907	7567
1	E105	3530612	3538098	3534355	7487
1	E105	293725244	293748231	2.93737e+08	22988
4	E105	10616711	10619342	1.0618e+07	2632
4	E105	244827910	244893746	244860828	65837
5	E105	3623497	3625855	3624676	2359
6	E105	166262223	166298409	166280316	36187
7	E105	12573710	12576898	12575304	3189
7	E105	172940193	173082106	1.73011e+08	141914
9	E105	146967936	147120160	147044048	152225
10	E105	109714229	109726758	1.0972e+08	12530
1	E106	12357024	12366097	1.23616e+07	9074
2	E106	233246309	233404843	233325576	158535
3	E106	174546339	174546413	174546376	75
4	E106	7259923	7260051	7259987	129
4	E106	180619197	180619222	1.80619e+08	26
4	E106	244764105	244764907	244764506	803
5	E106	11387779	11413047	11400413	25269
7	E106	4826279	4826354	4.82632e+06	76
8	E106	163852883	163861855	163857369	8973
9	E106	1977243	1978736	1.97799e+06	1494
9	E106	154943869	154976160	1.5496e+08	32292
10	E106	15286773	15291398	1.52891e+07	4626
1	E107	4592664	4593171	4.59292e+06	508
3	E107	8666618	8668267	8.66744e+06	1650
3	E107	225462719	225520925	225491822	58207
4	E107	175828912	175836034	175832473	7123
5	E107	170983921	171254149	171119035	270229
5	E107	214143223	214144240	2.14144e+08	1018
6	E107	171100214	171237028	171168621	136815
7	E107	172342881	172366997	172354939	24117
9	E107	150508705	150510897	150509801	2193
1	E108	3487458	3487665	3.48756e+06	208
1	E108	60878184	60879829	6.0879e+07	1646
2	E108	31086521	31095692	3.10911e+07	9172
2	E108	239179116	239244688	239211902	65573
3	E108	5017098	5022683	5.01989e+06	5586
3	E108	168783855	168861190	1.68823e+08	77336
3	E108	230191017	230192560	2.30192e+08	1544
4	E108	166792024	166794868	166793446	2845
5	E108	220733461	220761064	2.20747e+08	27604
6	E108	145216514	145259539	1.45238e+08	43026
6	E108	168040318	168093620	168066969	53303
8	E108	13776944	13781706	13779325	4763
8	E108	19719387	19950554	1.9835e+07	231168
8	E108	172451357	172462326	1.72457e+08	10970
9	E108	117132538	117137304	117134921	4767
9	E108	152798754	152803555	1.52801e+08	4802
1	E109	6530531	6539876	6.5352e+06	9346
1	E109	16732200	16745202	16738701	13003
1	E109	303632847	303809239	303721043	176393
2	E109	12564724	12565649	1.25652e+07	926
2	E109	147892849	147892869	147892859	21
3	E109	155684191	155995233	155839712	311043
3	E109	220837103	220839517	220838310	2415
4	E109	204448300	204476922	204462611	28623
5	E109	17513624	17517288	17515456	3665
6	E109	158359896	158380242	158370069	20347
7	E109	1622995	1623053	1623024	59
9	E109	155603098	155636409	1.5562e+08	33312
10	E109	148132400	148134126	148133263	1727
1	E110	298680484	298706040	298693262	25557
2	E110	183447777	183614657	183531217	166881
2	E110	229499165	229614000	2.29557e+08	114836
3	E110	186591188	186610541	1.86601e+08	19354
5	E110	178270453	178310154	1.7829e+08	39702
6	E110	166020792	166021410	166021101	619
7	E110	122225106	122229187	1.22227e+08	4082
7	E110	159190823	159328909	159259866	138087
8	E110	17745009	17930909	17837959	185901
9	E110	150718622	150756280	150737451	37659
1	M1	9488367	9488842	9.4886e+06	476
1	M1	82711215	82803387	82757301	92173
1	M1	190233668	190235250	190234459	1583
1	M1	218146360	218185467	2.18166e+08	39108
1	M1	298104416	298157838	298131127	53423
2	M1	17746806	17762230	17754518	15425
2	M1	229924531	230052167	229988349	127637
3	M1	11895041	12458084	1.21766e+07	563044
4	M1	64640033	64766408	6.47032e+07	126376
4	M1	210526400	210642446	210584423	116047
4	M1	243666429	243696028	2.43681e+08	29600
5	M1	7258165	7389392	7.32378e+06	131228
5	M1	14400633	14443307	14421970	42675
5	M1	216624554	216633415	2.16629e+08	8862
6	M1	97467348	97596636	97531992	129289
6	M1	155178061	155284019	155231040	105959
6	M1	168450844	168506938	168478891	56095
6	M1	172681019	173072258	1.72877e+08	391240
7	M1	1097086	1109763	1.10342e+06	12678
7	M1	172167784	172171216	172169500	3433
9	M1	7387056	7536213	7.46163e+06	149158
9	M1	132984479	133161337	133072908	176859
9	M1	150538182	150539227	1.50539e+08	1046
10	M1	146003686	146064060	146033873	60375
1	M2	217104740	217239965	2.17172e+08	135226
1	M2	298104416	298157838	298131127	53423
3	M2	198729512	198730057	1.9873e+08	546
3	M2	226832977	226834345	226833661	1369
4	M2	2613986	2665262	2639624	51277
5	M2	1658746	1660985	1.65987e+06	2240
5	M2	194482043	195100572	1.94791e+08	618530
5	M2	216624554	216633415	2.16629e+08	8862
6	M2	4197035	4323892	4.26046e+06	126858
7	M2	15814752	15960191	1.58875e+07	145440
7	M2	156313879	156440630	1.56377e+08	126752
7	M2	172167784	172171216	172169500	3433
8	M2	8919269	8996560	8.95791e+06	77292
8	M2	11837242	11936754	11886998	99513
8	M2	25018309	25120320	2.50693e+07	102012
8	M2	168511983	168709278	1.68611e+08	197296
9	M2	150538182	150539227	1.50539e+08	1046
10	M2	11807798	11809334	11808566	1537
10	M2	143363907	143366289	143365098	2383
10	M2	146003686	146064060	146033873	60375
1	M3	36684347	36751456	3.67179e+07	67110
1	M3	82711215	82803387	82757301	92173
1	M3	190233668	190235250	190234459	1583
1	M3	218146360	218185467	2.18166e+08	39108
2	M3	17746806	17762230	17754518	15425
2	M3	241768068	241771742	241769905	3675
3	M3	1763236	2091512	1927374	328277
4	M3	2613986	2665262	2639624	51277
5	M3	1658746	1660985	1.65987e+06	2240
5	M3	194482043	195100572	1.94791e+08	618530
7	M3	15814752	15960191	1.58875e+07	145440
7	M3	156313879	156440630	1.56377e+08	126752
7	M3	179174770	179421085	1.79298e+08	246316
8	M3	8919269	8996560	8.95791e+06	77292
8	M3	11837242	11936754	11886998	99513
8	M3	25018309	25120320	2.50693e+07	102012
8	M3	177539168	177707244	177623206	168077
10	M3	11807798	11809334	11808566	1537
1	M4	9488367	9488842	9.4886e+06	476
1	M4	36684347	36751456	3.67179e+07	67110
1	M4	217104740	217239965	2.17172e+08	135226
2	M4	229924531	230052167	229988349	127637
2	M4	241768068	241771742	241769905	3675
3	M4	1763236	2091512	1927374	328277
3	M4	11895041	12458084	1.21766e+07	563044
3	M4	198729512	198730057	1.9873e+08	546
3	M4	226832977	226834345	226833661	1369
4	M4	64640033	64766408	6.47032e+07	126376
4	M4	210526400	210642446	210584423	116047
4	M4	243666429	243696028	2.43681e+08	29600
5	M4	7258165	7389392	7.32378e+06	131228
5	M4	14400633	14443307	14421970	42675
6	M4	4197035	4323892	4.26046e+06	126858
6	M4	97467348	97596636	97531992	129289
6	M4	155178061	155284019	155231040	105959
6	M4	168450844	168506938	168478891	56095
6	M4	172681019	173072258	1.72877e+08	391240
7	M4	1097086	1109763	1.10342e+06	12678
7	M4	179174770	179421085	1.79298e+08	246316
8	M4	168511983	168709278	1.68611e+08	197296
8	M4	177539168	177707244	177623206	168077
9	M4	7387056	7536213	7.46163e+06	149158
9	M4	132984479	133161337	133072908	176859
10	M4	143363907	143366289	143365098	2383
1	M5	4498065	4593352	4.54571e+06	95288
1	M5	15646679	15687957	15667318	41279
1	M5	206478685	206642470	2.06561e+08	163786
1	M5	286412996	286592727	2.86503e+08	179732
2	M5	150582545	150641622	1.50612e+08	59078
2	M5	203284154	203315799	2.033e+08	31646
3	M5	2694871	2857463	2776167	162593
3	M5	212664928	212750261	2.12708e+08	85334
4	M5	190935449	192220390	1.91578e+08	1284942
4	M5	216223880	216243706	216233793	19827
4	M5	240500754	240518626	240509690	17873
5	M5	11738710	11838520	11788615	99811
5	M5	211150710	211177329	2.11164e+08	26620
6	M5	108251380	108479059	1.08365e+08	227680
7	M5	4783740	4826264	4805002	42525
7	M5	18161946	18334959	1.82485e+07	173014
8	M5	163816636	164034347	1.63925e+08	217712
9	M5	146700362	146759477	1.4673e+08	59116
10	M5	4272766	4281930	4277348	9165
10	M5	11809334	11811032	11810183	1699
10	M5	142873500	142888736	142881118	15237
1	M6	4498065	4593352	4.54571e+06	95288
1	M6	286412996	286592727	2.86503e+08	179732
2	M6	7080277	7095258	7.08777e+06	14982
2	M6	190809818	190885838	190847828	76021
2	M6	240579504	240607189	2.40593e+08	27686
4	M6	24003327	24400519	24201923	397193
4	M6	160590931	160678074	1.60635e+08	87144
4	M6	190935449	192220390	1.91578e+08	1284942
4	M6	209572481	209574555	209573518	2075
4	M6	240500754	240518626	240509690	17873
5	M6	11738710	11838520	11788615	99811
5	M6	23156123	23249200	2.32027e+07	93078
5	M6	203481584	203489593	2.03486e+08	8010
6	M6	97479912	97596636	97538274	116725
6	M6	164205998	164208316	164207157	2319
6	M6	168000219	168012322	1.68006e+08	12104
7	M6	178741467	178845101	178793284	103635
8	M6	5541725	5542046	5.54189e+06	322
8	M6	135097445	135299257	135198351	201813
8	M6	163816636	164034347	1.63925e+08	217712
9	M6	6592353	6684633	6638493	92281
9	M6	18739253	18791859	18765556	52607
9	M6	26696595	26698728	2.66977e+07	2134
1	M7	206478685	206642470	2.06561e+08	163786
1	M7	302767601	302786298	3.02777e+08	18698
2	M7	7080277	7095258	7.08777e+06	14982
2	M7	150582545	150641622	1.50612e+08	59078
2	M7	203284154	203315799	2.033e+08	31646
2	M7	217355967	217438690	2.17397e+08	82724
2	M7	240579504	240607189	2.40593e+08	27686
3	M7	2694871	2857463	2776167	162593
3	M7	212664928	212750261	2.12708e+08	85334
4	M7	209572481	209574555	209573518	2075
4	M7	216223880	216243706	216233793	19827
5	M7	23156123	23249200	2.32027e+07	93078
5	M7	203481584	203489593	2.03486e+08	8010
6	M7	108251380	108479059	1.08365e+08	227680
6	M7	164205998	164208316	164207157	2319
6	M7	168000219	168012322	1.68006e+08	12104
8	M7	5541725	5542046	5.54189e+06	322
9	M7	6592353	6684633	6638493	92281
9	M7	18739253	18791859	18765556	52607
9	M7	26696595	26698728	2.66977e+07	2134
1	M8	15646679	15687957	15667318	41279
1	M8	302767601	302786298	3.02777e+08	18698
2	M8	190809818	190885838	190847828	76021
2	M8	217355967	217438690	2.17397e+08	82724
4	M8	24003327	24400519	24201923	397193
4	M8	160590931	160678074	1.60635e+08	87144
5	M8	211150710	211177329	2.11164e+08	26620
6	M8	97479912	97596636	97538274	116725
7	M8	4783740	4826264	4805002	42525
7	M8	18161946	18334959	1.82485e+07	173014
7	M8	178741467	178845101	178793284	103635
8	M8	135097445	135299257	135198351	201813
9	M8	146700362	146759477	1.4673e+08	59116
10	M8	4272766	4281930	4277348	9165
10	M8	11809334	11811032	11810183	1699
10	M8	142873500	142888736	142881118	15237
1	M9	262563743	262570074	2.62567e+08	6332
1	M9	298680484	298697606	298689045	17123
2	M9	3331702	3395579	3.36364e+06	63878
5	M9	14832973	14847778	1.48404e+07	14806
5	M9	216454035	216482643	216468339	28609
6	M9	121526445	122067358	1.21797e+08	540914
6	M9	167941508	167992415	1.67967e+08	50908
7	M9	6930843	6996399	6963621	65557
8	M9	9214922	9217932	9216427	3011
8	M9	179165094	179456438	179310766	291345
9	M9	156573544	156578804	156576174	5261
1	M10	2387280	2522188	2454734	134909
1	M10	300618163	300804046	3.00711e+08	185884
2	M10	15734817	15937565	15836191	202749
2	M10	232567948	232934127	2.32751e+08	366180
3	M10	1453630	1535225	1.49443e+06	81596
3	M10	225406007	225462719	225434363	56713
4	M10	244545755	244548529	244547142	2775
5	M10	14832973	14847778	1.48404e+07	14806
5	M10	193932795	193961893	193947344	29099
6	M10	121526445	122067358	1.21797e+08	540914
6	M10	166220708	166323038	166271873	102331
7	M10	3128463	3307301	3217882	178839
8	M10	179165094	179456438	179310766	291345
9	M10	11154590	11179056	11166823	24467
10	M10	148806128	148993436	148899782	187309
1	M11	6412450	6774833	6.59364e+06	362384
1	M11	300618163	300804046	3.00711e+08	185884
2	M11	15734817	15937565	15836191	202749
2	M11	195228639	195442061	195335350	213423
3	M11	2200706	2436398	2318552	235693
3	M11	178090407	178108327	178099367	17921
4	M11	202025463	202125989	202075726	100527
5	M11	193932795	193961893	193947344	29099
7	M11	3128463	3307301	3217882	178839
7	M11	179751815	179777127	179764471	25313
8	M11	158334213	158414327	158374270	80115
9	M11	11154590	11179056	11166823	24467
10	M11	1048467	1103337	1075902	54871
10	M11	148806128	148993436	148899782	187309
1	M12	2387280	2522188	2454734	134909
1	M12	6412450	6774833	6.59364e+06	362384
1	M12	262563743	262570074	2.62567e+08	6332
1	M12	298680484	298697606	298689045	17123
2	M12	3331702	3395579	3.36364e+06	63878
2	M12	195228639	195442061	195335350	213423
2	M12	232567948	232934127	2.32751e+08	366180
3	M12	1453630	1535225	1.49443e+06	81596
3	M12	2200706	2436398	2318552	235693
3	M12	178090407	178108327	178099367	17921
3	M12	225406007	225462719	225434363	56713
4	M12	202025463	202125989	202075726	100527
4	M12	244545755	244548529	244547142	2775
5	M12	216454035	216482643	216468339	28609
6	M12	166220708	166323038	166271873	102331
6	M12	167941508	167992415	1.67967e+08	50908
7	M12	6930843	6996399	6963621	65557
7	M12	179751815	179777127	179764471	25313
8	M12	9214922	9217932	9216427	3011
8	M12	158334213	158414327	158374270	80115
9	M12	156573544	156578804	156576174	5261
10	M12	1048467	1103337	1075902	54871
1	M13	5524707	5603224	5.56397e+06	78518
1	M13	218786787	218860510	2.18824e+08	73724
1	M13	285004483	285021744	2.85013e+08	17262
2	M13	21955757	21962207	21958982	6451
2	M13	188251066	188375786	188313426	124721
2	M13	224246283	224431182	2.24339e+08	184900
3	M13	6196873	6296362	6.24662e+06	99490
4	M13	239389322	239647155	2.39518e+08	257834
5	M13	6664502	6849339	6.75692e+06	184838
5	M13	167259133	167471498	1.67365e+08	212366
7	M13	179174770	179237342	179206056	62573
8	M13	7667980	7744958	7706469	76979
8	M13	76687686	76760365	7.6724e+07	72680
8	M13	121842672	121847829	1.21845e+08	5158
8	M13	175371715	175559374	1.75466e+08	187660
9	M13	18178128	18538336	18358232	360209
9	M13	153523420	153650097	1.53587e+08	126678
2	M14	224246283	224431182	2.24339e+08	184900
3	M14	6196873	6296362	6.24662e+06	99490
3	M14	69485943	69486216	6.94861e+07	274
3	M14	118102233	118103918	1.18103e+08	1686
4	M14	3430625	3432950	3.43179e+06	2326
4	M14	181670200	181712218	181691209	42019
6	M14	87881540	88152049	8.80168e+07	270510
6	M14	159357507	159380848	1.59369e+08	23342
7	M14	5107976	5839986	5473981	732011
8	M14	553921	555920	554920	2000
8	M14	121842672	121847829	1.21845e+08	5158
9	M14	148930355	149064404	1.48997e+08	134050
10	M14	6931213	6933653	6932433	2441
10	M14	142960130	142969845	1.42965e+08	9716
1	M15	5524707	5603224	5.56397e+06	78518
2	M15	21955757	21962207	21958982	6451
2	M15	188251066	188375786	188313426	124721
3	M15	118102233	118103918	1.18103e+08	1686
3	M15	231162154	231271435	2.31217e+08	109282
4	M15	239389322	239647155	2.39518e+08	257834
5	M15	6664502	6849339	6.75692e+06	184838
5	M15	167259133	167471498	1.67365e+08	212366
6	M15	87881540	88152049	8.80168e+07	270510
6	M15	159357507	159380848	1.59369e+08	23342
8	M15	7667980	7744958	7706469	76979
8	M15	175371715	175559374	1.75466e+08	187660
9	M15	18178128	18538336	18358232	360209
9	M15	153523420	153650097	1.53587e+08	126678
10	M15	142960130	142969845	1.42965e+08	9716
1	M16	218786787	218860510	2.18824e+08	73724
1	M16	285004483	285021744	2.85013e+08	17262
3	M16	69485943	69486216	6.94861e+07	274
3	M16	231162154	231271435	2.31217e+08	109282
4	M16	3430625	3432950	3.43179e+06	2326
4	M16	181670200	181712218	181691209	42019
7	M16	5107976	5839986	5473981	732011
7	M16	179174770	179237342	179206056	62573
8	M16	553921	555920	554920	2000
8	M16	76687686	76760365	7.6724e+07	72680
9	M16	148930355	149064404	1.48997e+08	134050
10	M16	6931213	6933653	6932433	2441
1	M17	7107535	7263575	7185555	156041
1	M17	189593976	189855959	1.89725e+08	261984
1	M17	292633982	292768702	292701342	134721
2	M17	4283856	4287042	4285449	3187
2	M17	216752914	216766520	216759717	13607
3	M17	863477	891644	877560	28168
3	M17	233646267	233813294	2.3373e+08	167028
4	M17	3193378	3267746	3230562	74369
5	M17	13635021	14032045	13833533	397025
6	M17	168203301	168351069	168277185	147769
7	M17	172483798	172569756	172526777	85959
8	M17	4971311	5012048	4.99168e+06	40738
8	M17	176852269	176856525	176854397	4257
9	M17	13154292	13589624	13371958	435333
10	M17	2067179	2351312	2.20925e+06	284134
10	M17	134648398	134657116	134652757	8719
1	M18	292633982	292768702	292701342	134721
2	M18	194023261	194037296	1.9403e+08	14036
2	M18	216752914	216766520	216759717	13607
4	M18	3193378	3267746	3230562	74369
4	M18	6624552	6761859	6.69321e+06	137308
4	M18	209372018	209503378	209437698	131361
5	M18	220728357	220760835	220744596	32479
6	M18	100566972	100662122	100614547	95151
7	M18	15035257	15077499	15056378	42243
9	M18	136700249	136744004	1.36722e+08	43756
1	M19	7107535	7263575	7185555	156041
2	M19	4283856	4287042	4285449	3187
2	M19	194023261	194037296	1.9403e+08	14036
3	M19	233646267	233813294	2.3373e+08	167028
4	M19	6624552	6761859	6.69321e+06	137308
4	M19	209372018	209503378	209437698	131361
5	M19	3466228	3468718	3467473	2491
6	M19	100566972	100662122	100614547	95151
8	M19	176852269	176856525	176854397	4257
9	M19	13154292	13589624	13371958	435333
1	M20	189593976	189855959	1.89725e+08	261984
3	M20	863477	891644	877560	28168
5	M20	3466228	3468718	3467473	2491
5	M20	13635021	14032045	13833533	397025
5	M20	220728357	220760835	220744596	32479
6	M20	168203301	168351069	168277185	147769
7	M20	15035257	15077499	15056378	42243
7	M20	172483798	172569756	172526777	85959
8	M20	4971311	5012048	4.99168e+06	40738
9	M20	136700249	136744004	1.36722e+08	43756
10	M20	2067179	2351312	2.20925e+06	284134
10	M20	134648398	134657116	134652757	8719
1	M21	21690819	21705029	21697924	14211
2	M21	24109961	24239386	2.41747e+07	129426
3	M21	2035814	2063931	2.04987e+06	28118
4	M21	145960808	146123392	146042100	162585
6	M21	6674859	6785822	6.73034e+06	110964
7	M21	172477230	172569756	172523493	92527
8	M21	176575769	176577539	176576654	1771
9	M21	145527466	145651151	1.45589e+08	123686
9	M21	148078557	148188225	148133391	109669
10	M21	25213669	25248273	25230971	34605
1	M22	4119494	4245230	4182362	125737
1	M22	21690819	21705029	21697924	14211
1	M22	92836485	92881728	9.28591e+07	45244
1	M22	196867326	197312100	197089713	444775
2	M22	10174352	10211574	10192963	37223
2	M22	195297837	195441769	195369803	143933
2	M22	240371980	240607189	2.4049e+08	235210
3	M22	2035814	2063931	2.04987e+06	28118
3	M22	27955973	27975417	27965695	19445
3	M22	225313173	225327262	2.2532e+08	14090
3	M22	234059954	234109903	2.34085e+08	49950
4	M22	7055892	7194367	7.12513e+06	138476
5	M22	6897751	6897972	6.89786e+06	222
5	M22	207733973	207821449	207777711	87477
6	M22	100662122	101557398	101109760	895277
6	M22	151080968	151098069	1.5109e+08	17102
6	M22	164177846	164186247	1.64182e+08	8402
7	M22	2446581	2446859	2446720	279
8	M22	5563039	5588663	5575851	25625
8	M22	65677433	66014411	65845922	336979
8	M22	176575769	176577539	176576654	1771
9	M22	10510954	10615527	1.05632e+07	104574
10	M22	149204323	149249630	1.49227e+08	45308
1	M23	92836485	92881728	9.28591e+07	45244
1	M23	196867326	197312100	197089713	444775
1	M23	305576200	305636743	3.05606e+08	60544
2	M23	10174352	10211574	10192963	37223
4	M23	145960808	146123392	146042100	162585
4	M23	176411710	176597639	1.76505e+08	185930
4	M23	242699003	242702735	242700869	3733
5	M23	1075804	1091246	1083525	15443
5	M23	220590416	220722905	2.20657e+08	132490
6	M23	6674859	6785822	6.73034e+06	110964
6	M23	100662122	101557398	101109760	895277
6	M23	151080968	151098069	1.5109e+08	17102
6	M23	164177846	164186247	1.64182e+08	8402
7	M23	2446581	2446859	2446720	279
7	M23	172477230	172569756	172523493	92527
8	M23	65677433	66014411	65845922	336979
10	M23	1783756	1785974	1784865	2219
1	M24	4119494	4245230	4182362	125737
1	M24	305576200	305636743	3.05606e+08	60544
2	M24	24109961	24239386	2.41747e+07	129426
2	M24	195297837	195441769	195369803	143933
2	M24	240371980	240607189	2.4049e+08	235210
3	M24	27955973	27975417	27965695	19445
3	M24	225313173	225327262	2.2532e+08	14090
3	M24	234059954	234109903	2.34085e+08	49950
4	M24	7055892	7194367	7.12513e+06	138476
4	M24	176411710	176597639	1.76505e+08	185930
4	M24	242699003	242702735	242700869	3733
5	M24	1075804	1091246	1083525	15443
5	M24	6897751	6897972	6.89786e+06	222
5	M24	207733973	207821449	207777711	87477
5	M24	220590416	220722905	2.20657e+08	132490
8	M24	5563039	5588663	5575851	25625
9	M24	10510954	10615527	1.05632e+07	104574
9	M24	145527466	145651151	1.45589e+08	123686
9	M24	148078557	148188225	148133391	109669
10	M24	1783756	1785974	1784865	2219
10	M24	25213669	25248273	25230971	34605
10	M24	149204323	149249630	1.49227e+08	45308
1	M25	202171797	202463578	2.02318e+08	291782
1	M25	301728041	301963596	3.01846e+08	235556
2	M25	190352282	190608467	1.9048e+08	256186
3	M25	3714653	3813777	3764215	99125
3	M25	221545594	221548370	221546982	2777
4	M25	4319415	4340098	4.32976e+06	20684
4	M25	17571223	17574483	17572853	3261
4	M25	242869440	242882943	2.42876e+08	13504
5	M25	11420027	11715491	11567759	295465
6	M25	152836812	152848500	152842656	11689
6	M25	162389852	162445409	1.62418e+08	55558
7	M25	10858419	10976296	1.09174e+07	117878
7	M25	166920595	167029900	1.66975e+08	109306
8	M25	2552588	2563044	2557816	10457
8	M25	174418794	174482617	1.74451e+08	63824
9	M25	2878901	2884224	2.88156e+06	5324
9	M25	147877730	148000724	147939227	122995
10	M25	142080334	142159184	142119759	78851
1	M26	4675638	4720237	4.69794e+06	44600
1	M26	202171797	202463578	2.02318e+08	291782
2	M26	12431759	12432771	12432265	1013
2	M26	190352282	190608467	1.9048e+08	256186
2	M26	232777706	233417390	233097548	639685
3	M26	231613214	231720518	231666866	107305
4	M26	242869440	242882943	2.42876e+08	13504
6	M26	4196523	4196950	4.19674e+06	428
9	M26	2878901	2884224	2.88156e+06	5324
9	M26	157115221	157234117	157174669	118897
10	M26	142080334	142159184	142119759	78851
1	M27	95050452	95227126	95138789	176675
1	M27	301728041	301963596	3.01846e+08	235556
2	M27	12431759	12432771	12432265	1013
3	M27	231613214	231720518	231666866	107305
4	M27	4319415	4340098	4.32976e+06	20684
4	M27	197132364	197506623	1.97319e+08	374260
5	M27	221095373	221122090	2.21109e+08	26718
6	M27	4196523	4196950	4.19674e+06	428
6	M27	162389852	162445409	1.62418e+08	55558
10	M27	3987653	4008344	3.998e+06	20692
10	M27	134477311	134519484	1.34498e+08	42174
1	M28	4675638	4720237	4.69794e+06	44600
1	M28	95050452	95227126	95138789	176675
2	M28	232777706	233417390	233097548	639685
3	M28	3714653	3813777	3764215	99125
3	M28	221545594	221548370	221546982	2777
4	M28	17571223	17574483	17572853	3261
4	M28	197132364	197506623	1.97319e+08	374260
5	M28	11420027	11715491	11567759	295465
5	M28	221095373	221122090	2.21109e+08	26718
6	M28	152836812	152848500	152842656	11689
7	M28	10858419	10976296	1.09174e+07	117878
7	M28	166920595	167029900	1.66975e+08	109306
8	M28	2552588	2563044	2557816	10457
8	M28	174418794	174482617	1.74451e+08	63824
9	M28	147877730	148000724	147939227	122995
9	M28	157115221	157234117	157174669	118897
10	M28	3987653	4008344	3.998e+06	20692
10	M28	134477311	134519484	1.34498e+08	42174
1	M29	23885529	24039230	2.39624e+07	153702
1	M29	86000619	86403344	8.6202e+07	402726
1	M29	190268496	190544172	190406334	275677
1	M29	216164557	216211315	216187936	46759
2	M29	9293664	9302878	9298271	9215
2	M29	188151318	188229080	188190199	77763
3	M29	884127	903948	894038	19822
3	M29	136630152	136775906	136703029	145755
3	M29	225290935	225333547	225312241	42613
4	M29	18425157	18468628	1.84469e+07	43472
4	M29	244674421	244760350	2.44717e+08	85930
6	M29	113759665	113831736	1.13796e+08	72072
7	M29	158084291	158216235	158150263	131945
8	M29	30566283	30568009	30567146	1727
8	M29	148907543	148943190	1.48925e+08	35648
8	M29	163921242	164093909	1.64008e+08	172668
9	M29	7355018	7356234	7355626	1217
9	M29	127017528	127150609	1.27084e+08	133082
9	M29	154296894	154313470	154305182	16577
10	M29	145311316	145403736	145357526	92421
1	M30	287588289	287656254	2.87622e+08	67966
2	M30	61802868	62688884	62245876	886017
2	M30	175349028	175400994	175375011	51967
2	M30	239503458	239577694	239540576	74237
3	M30	222437901	222543386	2.22491e+08	105486
4	M30	18425157	18468628	1.84469e+07	43472
4	M30	174804884	174983944	174894414	179061
4	M30	198544015	198578223	198561119	34209
5	M30	1763722	1900600	1832161	136879
5	M30	8534218	8617630	8575924	83413
5	M30	219426083	219480230	2.19453e+08	54148
6	M30	828161	851030	839596	22870
6	M30	131680853	131757987	131719420	77135
6	M30	136278914	136375577	1.36327e+08	96664
6	M30	166340440	166478745	1.6641e+08	138306
7	M30	170346466	170366912	170356689	20447
8	M30	4567004	4570868	4568936	3865
9	M30	7355018	7356234	7355626	1217
10	M30	131914533	131996073	131955303	81541
1	M31	4839840	4926135	4.88299e+06	86296
1	M31	23885529	24039230	2.39624e+07	153702
1	M31	216164557	216211315	216187936	46759
2	M31	61802868	62688884	62245876	886017
2	M31	175349028	175400994	175375011	51967
2	M31	188151318	188229080	188190199	77763
3	M31	884127	903948	894038	19822
3	M31	8662610	8665996	8664303	3387
3	M31	222437901	222543386	2.22491e+08	105486
4	M31	10597205	10713492	1.06553e+07	116288
4	M31	174804884	174983944	174894414	179061
4	M31	244674421	244760350	2.44717e+08	85930
5	M31	8534218	8617630	8575924	83413
5	M31	219426083	219480230	2.19453e+08	54148
6	M31	828161	851030	839596	22870
7	M31	11249289	11289945	11269617	40657
7	M31	170346466	170366912	170356689	20447
8	M31	4567004	4570868	4568936	3865
9	M31	154296894	154313470	154305182	16577
10	M31	13601160	13642547	1.36219e+07	41388
10	M31	131914533	131996073	131955303	81541
1	M32	4839840	4926135	4.88299e+06	86296
1	M32	86000619	86403344	8.6202e+07	402726
1	M32	190268496	190544172	190406334	275677
1	M32	287588289	287656254	2.87622e+08	67966
2	M32	9293664	9302878	9298271	9215
2	M32	239503458	239577694	239540576	74237
3	M32	8662610	8665996	8664303	3387
3	M32	136630152	136775906	136703029	145755
3	M32	225290935	225333547	225312241	42613
4	M32	10597205	10713492	1.06553e+07	116288
4	M32	198544015	198578223	198561119	34209
5	M32	1763722	1900600	1832161	136879
6	M32	113759665	113831736	1.13796e+08	72072
6	M32	131680853	131757987	131719420	77135
6	M32	136278914	136375577	1.36327e+08	96664
6	M32	166340440	166478745	1.6641e+08	138306
7	M32	11249289	11289945	11269617	40657
7	M32	158084291	158216235	158150263	131945
8	M32	30566283	30568009	30567146	1727
8	M32	148907543	148943190	1.48925e+08	35648
8	M32	163921242	164093909	1.64008e+08	172668
9	M32	127017528	127150609	1.27084e+08	133082
10	M32	13601160	13642547	1.36219e+07	41388
10	M32	145311316	145403736	145357526	92421
1	M33	281963835	282159693	282061764	195859
2	M33	238145387	238154813	238150100	9427
3	M33	10370387	13448875	11909631	3078489
4	M33	10888219	11106191	10997205	217973
4	M33	173332990	175852934	174592962	2519945
4	M33	244576390	244603114	244589752	26725
5	M33	3466237	3538865	3502551	72629
6	M33	168669271	168921895	168795583	252625
7	M33	170158201	170172941	170165571	14741
8	M33	27604216	27607015	2.76056e+07	2800
8	M33	166327265	166729596	1.66528e+08	402332
9	M33	7062486	7356234	7209360	293749
10	M33	76574389	76736882	7.66556e+07	162494
1	M34	281963835	282159693	282061764	195859
2	M34	3012884	3024383	3.01863e+06	11500
2	M34	182518501	183290289	182904395	771789
2	M34	222774281	222780540	2.22777e+08	6260
3	M34	225458491	225656564	2.25558e+08	198074
4	M34	173332990	175852934	174592962	2519945
5	M34	3466237	3538865	3502551	72629
7	M34	148809587	148943760	1.48877e+08	134174
8	M34	19457163	19660996	1.95591e+07	203834
8	M34	166327265	166729596	1.66528e+08	402332
10	M34	76574389	76736882	7.66556e+07	162494
10	M34	142375435	143000228	1.42688e+08	624794
1	M35	6309252	6532730	6420991	223479
1	M35	204751258	204756935	2.04754e+08	5678
2	M35	3012884	3024383	3.01863e+06	11500
2	M35	182518501	183290289	182904395	771789
2	M35	222774281	222780540	2.22777e+08	6260
3	M35	161115381	161136651	161126016	21271
4	M35	244576390	244603114	244589752	26725
5	M35	126313505	126389460	1.26351e+08	75956
5	M35	219441904	219480206	219461055	38303
6	M35	99762794	99932964	99847879	170171
6	M35	168669271	168921895	168795583	252625
7	M35	18161276	18229587	1.81954e+07	68312
7	M35	148809587	148943760	1.48877e+08	134174
7	M35	170158201	170172941	170165571	14741
8	M35	19457163	19660996	1.95591e+07	203834
9	M35	7062486	7356234	7209360	293749
9	M35	8099207	8140924	8.12007e+06	41718
9	M35	139608738	139664556	139636647	55819
1	M36	6309252	6532730	6420991	223479
1	M36	204751258	204756935	2.04754e+08	5678
2	M36	238145387	238154813	238150100	9427
3	M36	10370387	13448875	11909631	3078489
3	M36	161115381	161136651	161126016	21271
3	M36	225458491	225656564	2.25558e+08	198074
4	M36	10888219	11106191	10997205	217973
5	M36	126313505	126389460	1.26351e+08	75956
5	M36	219441904	219480206	219461055	38303
6	M36	99762794	99932964	99847879	170171
7	M36	18718847	18771441	18745144	52595
8	M36	27604216	27607015	2.76056e+07	2800
9	M36	8099207	8140924	8.12007e+06	41718
9	M36	139608738	139664556	139636647	55819
10	M36	142375435	143000228	1.42688e+08	624794
1	M37	34706905	34891682	3.47993e+07	184778
1	M37	49062486	49089698	49076092	27213
1	M37	247473695	247686168	2.4758e+08	212474
1	M37	248215429	248801861	248508645	586433
1	M37	279926545	280774035	280350290	847491
2	M37	1544409	1768855	1656632	224447
2	M37	4641498	5181840	4911669	540343
3	M37	35125387	35358198	3.52418e+07	232812
3	M37	217221990	217573788	217397889	351799
3	M37	218481150	218600349	2.18541e+08	119200
4	M37	31440353	31452667	31446510	12315
4	M37	193980424	194718313	1.94349e+08	737890
5	M37	4388911	4899451	4644181	510541
5	M37	15182820	16793174	15987997	1610355
7	M37	147331816	147337558	147334687	5743
10	M37	2035290	2599221	2.31726e+06	563932
10	M37	145355496	145822495	1.45589e+08	467000
1	M38	3485901	3528880	3.50739e+06	42980
1	M38	10576240	10625736	10600988	49497
1	M38	49062486	49089698	49076092	27213
1	M38	279926545	280774035	280350290	847491
2	M38	240573225	240607189	240590207	33965
3	M38	35125387	35358198	3.52418e+07	232812
3	M38	174997375	178108496	1.76553e+08	3111122
3	M38	218481150	218600349	2.18541e+08	119200
3	M38	233267503	233293741	233280622	26239
4	M38	245054077	245170294	2.45112e+08	116218
5	M38	214625983	214714535	214670259	88553
7	M38	147331816	147337558	147334687	5743
7	M38	165994619	166181453	166088036	186835
8	M38	5203480	5285377	5.24443e+06	81898
8	M38	175363421	175364845	175364133	1425
9	M38	11785729	11883662	1.18347e+07	97934
1	M39	3485901	3528880	3.50739e+06	42980
1	M39	10576240	10625736	10600988	49497
1	M39	34706905	34891682	3.47993e+07	184778
1	M39	229814064	229905577	2.2986e+08	91514
1	M39	247473695	247686168	2.4758e+08	212474
1	M39	248215429	248801861	248508645	586433
2	M39	116690651	116701166	1.16696e+08	10516
2	M39	182518501	183276359	182897430	757859
2	M39	240573225	240607189	240590207	33965
3	M39	13661419	13772728	1.37171e+07	111310
3	M39	174997375	178108496	1.76553e+08	3111122
3	M39	217221990	217573788	217397889	351799
3	M39	233267503	233293741	233280622	26239
5	M39	214625983	214714535	214670259	88553
6	M39	2027826	2059684	2043755	31859
6	M39	164907785	164909510	1.64909e+08	1726
7	M39	5214578	5366674	5290626	152097
8	M39	5203480	5285377	5.24443e+06	81898
8	M39	171649058	171737642	171693350	88585
9	M39	11785729	11883662	1.18347e+07	97934
9	M39	150093969	150152780	1.50123e+08	58812
1	M40	229814064	229905577	2.2986e+08	91514
2	M40	1544409	1768855	1656632	224447
2	M40	4641498	5181840	4911669	540343
2	M40	116690651	116701166	1.16696e+08	10516
2	M40	182518501	183276359	182897430	757859
3	M40	13661419	13772728	1.37171e+07	111310
4	M40	31440353	31452667	31446510	12315
4	M40	193980424	194718313	1.94349e+08	737890
4	M40	245054077	245170294	2.45112e+08	116218
5	M40	4388911	4899451	4644181	510541
5	M40	15182820	16793174	15987997	1610355
6	M40	2027826	2059684	2043755	31859
6	M40	164907785	164909510	1.64909e+08	1726
7	M40	5214578	5366674	5290626	152097
7	M40	165994619	166181453	166088036	186835
8	M40	171649058	171737642	171693350	88585
8	M40	175363421	175364845	175364133	1425
9	M40	150093969	150152780	1.50123e+08	58812
10	M40	2035290	2599221	2.31726e+06	563932
10	M40	145355496	145822495	1.45589e+08	467000
1	M41	26699241	26814788	2.6757e+07	115548
1	M41	182486003	182596221	182541112	110219
1	M41	202553884	202793389	2.02674e+08	239506
1	M41	256822270	256822538	256822404	269
[truncated: 1,170 more rows]
