# Supplementary material for: Single gametophyte sequencing reveals that crossover events differ between sexes in maize
Source: Nat Commun. 2019 Feb 15;10:785. doi: 10.1038/s41467-019-08786-x (PMC6377631; doi:10.1038/s41467-019-08786-x)
Supplement: Supplementary file 5 — Supplementary Data 3 [file 41467_2019_8786_MOESM5_ESM.xlsx]

## Sheet: Sheet1
Supplementary Data 3 | CO count per each chromosome of gametophyte (Zheng58 x SK background)
Set	Sample	Donor	Chr1	Chr2	Chr3	Chr4	Chr5	Chr6	Chr7	Chr8	Chr9	Chr10	All
female	E2	D1	2	1	1	2	0	0	2	1	1	1	11
female	E3	D2	4	1	1	0	0	0	0	1	0	1	8
female	E4	D3	2	1	2	3	1	3	2	1	0	1	16
female	E5	D3	1	1	2	1	1	1	2	2	1	2	14
female	E6	D3	3	2	1	1	1	1	1	3	0	1	14
female	E7	D3	3	0	1	1	2	0	1	3	0	1	12
female	E8	D3	0	1	2	0	1	1	1	1	1	1	9
female	E9	D3	2	1	2	1	2	1	2	1	1	0	13
female	E10	D4	1	1	1	0	0	2	2	2	0	1	10
female	E11	D4	2	2	1	2	1	1	0	1	1	0	11
female	E12	D5	3	2	2	0	2	3	0	1	0	2	15
female	E13	D5	2	2	1	2	3	0	1	2	0	1	14
female	E14	D5	2	1	1	3	1	2	2	1	1	1	15
female	E15	D5	1	1	2	0	2	1	1	1	2	0	11
female	E16	D5	2	1	2	2	2	1	0	0	1	1	12
female	E17	D5	2	0	1	1	0	1	1	1	0	2	9
female	E18	D5	3	1	0	2	0	0	2	2	0	0	10
female	E19	D5	1	0	1	0	2	1	1	2	0	2	10
female	E20	D5	2	1	2	1	1	0	2	1	2	1	13
female	E21	D5	1	2	1	0	0	1	2	2	1	2	12
female	E22	D5	1	1	1	2	0	0	1	1	2	0	9
female	E23	D5	3	2	2	1	0	1	1	1	1	1	13
female	E24	D6	4	1	2	3	3	0	2	2	0	2	19
female	E25	D6	3	0	2	3	2	2	1	3	1	1	18
female	E26	D6	2	0	2	0	0	1	0	1	2	2	10
female	E27	D6	2	1	1	1	2	0	1	3	0	0	11
female	E28	D6	1	1	1	1	3	0	2	2	2	0	13
female	E29	D7	1	1	1	0	0	1	0	1	1	1	7
female	E30	D7	1	1	0	0	3	1	1	1	2	2	12
female	E31	D7	1	2	1	1	0	2	1	1	0	0	9
female	E32	D7	0	1	1	3	2	1	1	1	0	0	10
female	E33	D7	4	2	0	0	2	2	0	1	1	1	13
female	E34	D7	1	0	1	1	3	0	1	1	1	1	10
female	E35	D7	1	1	0	1	2	2	0	2	1	0	10
female	E37	D7	2	0	1	1	3	2	1	1	1	1	13
female	E38	D7	2	1	1	0	1	2	0	0	1	1	9
female	E39	D7	2	2	2	2	2	1	1	2	0	1	15
female	E40	D7	2	1	0	0	1	1	0	0	1	0	6
female	E41	D8	1	2	2	2	2	1	2	1	2	0	15
female	E42	D8	2	3	2	1	1	0	1	1	0	1	12
female	E43	D8	1	0	1	1	2	2	1	0	2	0	10
female	E44	D8	2	1	2	2	1	0	1	1	0	0	10
female	E45	D8	3	2	1	1	2	1	0	1	1	1	13
female	E46	D8	2	1	0	1	1	2	1	2	1	1	12
female	E47	D8	1	1	1	1	1	0	0	1	2	1	9
female	E48	D8	3	0	1	1	0	2	2	0	1	2	12
female	E49	D8	2	0	3	3	1	2	0	1	2	1	15
female	E50	D8	3	2	1	2	0	0	2	0	2	1	13
female	E51	D8	0	2	2	2	1	0	2	1	0	0	10
female	E52	D8	2	1	2	1	1	0	0	1	1	0	9
female	E53	D8	2	2	0	1	2	1	1	0	1	0	10
female	E54	D9	1	3	2	1	0	2	1	1	1	3	15
female	E55	D9	0	3	0	1	1	0	4	2	2	0	13
female	E56	D9	1	1	1	1	2	1	1	2	2	0	12
female	E57	D9	2	3	2	1	0	2	1	2	1	0	14
female	E58	D9	2	1	1	1	2	2	2	2	0	2	15
female	E59	D9	3	2	3	0	2	2	2	1	1	2	18
female	E60	D9	1	4	1	1	2	1	0	2	1	2	15
female	E61	D9	3	0	1	2	2	0	1	1	1	2	13
female	E62	D9	3	1	1	2	0	1	1	1	2	1	13
female	E63	D9	4	0	1	2	3	1	0	1	2	1	15
female	E64	D9	1	2	2	2	0	0	2	1	1	1	12
female	E65	D9	0	2	0	2	1	0	1	2	2	1	11
female	E66	D10	0	2	0	0	2	0	1	2	0	0	7
female	E68	D10	1	0	1	2	1	2	1	1	1	0	10
female	E69	D10	5	2	0	2	0	1	1	2	1	1	15
female	E70	D10	1	1	3	2	2	1	0	2	1	1	14
female	E71	D10	1	2	3	2	1	1	1	1	1	1	14
female	E72	D10	1	2	1	1	1	1	1	1	1	1	11
female	E73	D10	2	0	2	1	3	1	1	1	1	1	13
female	E74	D10	2	2	0	2	2	0	1	2	2	1	14
female	E75	D10	1	1	3	2	2	1	2	2	2	1	17
female	E76	D10	3	2	2	1	2	2	2	2	2	0	18
female	E77	D10	0	1	0	1	2	0	1	0	1	1	7
female	E78	D10	1	2	0	1	1	0	1	1	0	0	7
female	E79	D10	2	1	2	2	1	0	2	1	2	0	13
female	E80	D11	1	1	2	1	3	1	2	2	1	1	15
female	E81	D11	2	1	2	1	2	0	0	2	0	0	10
female	E82	D11	2	2	2	2	4	0	1	1	2	2	18
female	E83	D11	1	1	3	0	2	2	2	2	1	1	15
female	E84	D11	2	3	0	0	2	1	1	0	2	1	12
female	E85	D11	0	0	2	2	3	0	2	2	1	2	14
female	E86	D11	2	1	2	1	0	0	1	1	1	0	9
female	E87	D11	3	2	0	1	1	2	1	1	0	1	12
female	E88	D11	2	1	1	3	3	0	1	1	2	3	17
female	E89	D11	1	1	2	0	2	0	1	0	0	2	9
female	E90	D11	2	3	2	2	1	0	2	2	0	2	16
female	E91	D11	1	2	2	0	2	1	2	1	0	0	11
female	E92	D12	2	2	0	1	1	1	1	0	0	3	11
female	E93	D12	3	2	2	1	1	1	2	1	0	2	15
female	E94	D12	1	0	3	3	2	3	1	1	3	0	17
female	E95	D12	1	3	1	2	2	0	1	1	1	1	13
female	E96	D12	0	2	2	1	0	3	1	0	1	1	11
female	E97	D12	3	2	2	2	3	0	1	0	2	2	17
female	E98	D13	1	1	2	0	2	2	2	2	1	1	14
female	E99	D13	3	2	1	1	1	2	3	1	0	1	15
female	E100	D13	3	1	2	3	1	1	0	1	1	2	15
female	E101	D13	2	1	1	2	2	1	1	0	2	0	12
female	E103	D14	1	1	2	2	1	1	0	0	0	1	9
female	E104	D14	2	2	1	2	2	0	1	1	1	1	13
female	E105	D14	2	0	0	2	1	1	2	0	1	1	10
female	E106	D14	1	1	1	3	1	0	1	1	2	1	12
female	E107	D14	1	0	2	1	2	1	1	0	1	0	9
female	E108	D14	2	2	3	1	1	2	0	3	2	0	17
female	E109	D14	3	2	2	1	1	1	1	0	1	1	13
female	E110	D14	1	2	1	0	1	1	2	1	1	0	10
male	M1	D15	5	2	1	3	3	4	2	0	3	1	24
male	M2	D15	2	0	2	1	3	1	3	4	1	3	20
male	M3	D15	4	2	1	1	2	0	3	4	0	1	18
male	M4	D15	3	2	4	3	2	5	2	2	2	1	26
male	M5	D15	4	2	2	3	2	1	2	1	1	3	21
male	M6	D15	2	3	0	5	3	3	1	3	3	0	23
male	M7	D15	2	5	2	2	2	3	0	1	3	0	20
male	M8	D15	2	2	0	2	1	1	3	1	1	3	16
male	M9	D16	2	1	0	0	2	2	1	2	1	0	11
male	M10	D16	2	2	2	1	2	2	1	1	1	1	15
male	M11	D16	2	2	2	1	1	0	2	1	1	2	14
male	M12	D16	4	3	4	2	1	2	2	2	1	1	22
male	M13	D16	3	3	1	1	2	0	1	4	2	0	17
male	M14	D16	0	1	3	2	0	2	1	2	1	2	14
male	M15	D16	1	2	2	1	2	2	0	2	2	1	15
male	M16	D16	2	0	2	2	0	0	2	2	1	1	12
male	M17	D16	3	2	2	1	1	1	1	2	1	2	16
male	M18	D16	1	2	0	3	1	1	1	0	1	0	10
male	M19	D16	1	2	1	2	1	1	0	1	1	0	10
male	M20	D16	1	0	1	0	3	1	2	1	1	2	12
male	M21	D16	1	1	1	1	0	1	1	1	2	1	10
male	M22	D16	4	3	4	1	2	3	1	3	1	1	23
male	M23	D16	3	1	0	3	2	4	2	1	0	1	17
male	M24	D16	2	3	3	3	4	0	0	1	3	3	22
male	M25	D16	2	1	2	3	1	2	2	2	2	1	18
male	M26	D16	2	3	1	1	0	1	0	0	2	1	11
male	M27	D16	2	1	1	2	1	2	0	0	0	2	11
male	M28	D16	2	1	2	2	2	1	2	2	2	2	18
male	M29	D16	4	2	3	2	0	1	1	3	3	1	20
male	M30	D16	1	3	1	3	3	4	1	1	1	1	19
male	M31	D16	3	3	3	3	2	1	2	1	1	2	21
male	M32	D16	4	2	3	2	1	4	2	3	1	2	24
male	M33	D16	1	1	1	3	1	1	1	2	1	1	13
male	M34	D16	1	3	1	1	1	0	1	2	0	2	12
male	M35	D16	2	3	1	1	2	2	3	1	3	0	18
male	M36	D16	2	1	3	1	2	1	1	1	2	1	15
male	M37	D15	5	2	3	2	2	0	1	0	0	2	17
male	M38	D15	4	1	4	1	1	0	2	2	1	0	16
male	M39	D15	6	3	4	0	1	2	1	2	2	0	21
male	M40	D15	1	4	1	3	2	2	2	2	1	2	20
male	M41	D15	5	3	3	3	3	4	1	2	3	0	27
male	M42	D15	5	3	3	4	4	4	1	2	2	1	29
male	M43	D15	3	3	3	0	3	1	1	1	1	2	18
male	M44	D15	3	1	3	3	2	3	1	3	0	3	22
male	M45	D15	3	1	5	2	4	2	0	2	3	2	24
male	M46	D15	5	1	2	4	3	3	2	2	2	2	26
male	M47	D15	3	4	3	2	2	2	1	3	3	1	24
male	M48	D15	7	2	2	2	1	3	1	3	2	1	24
male	M49	D15	2	2	2	3	4	0	3	1	1	5	23
male	M50	D15	5	0	3	2	2	4	1	3	1	1	22
male	M51	D15	3	1	2	2	1	4	1	2	1	2	19
male	M52	D15	4	3	3	1	3	2	1	2	3	2	24
male	M53	D15	4	4	3	2	3	1	0	3	0	2	22
male	M54	D15	3	0	2	1	1	1	0	0	0	1	9
male	M55	D15	1	2	4	1	1	2	2	2	2	1	18
male	M56	D15	2	2	1	2	3	2	2	1	2	0	17
male	M57	D15	2	2	0	0	2	0	2	2	1	3	14
male	M58	D15	3	4	2	2	3	2	0	2	1	0	19
male	M59	D15	3	2	2	0	3	2	2	2	1	3	20
male	M60	D15	4	2	2	2	2	0	2	0	1	0	15
male	M61	D15	3	4	2	2	4	4	1	1	0	2	23
male	M62	D15	3	2	3	2	2	2	0	2	2	2	20
male	M63	D15	2	3	1	4	1	3	3	1	2	1	21
male	M64	D15	2	3	2	2	3	3	4	0	0	1	20
male	M65	D15	3	3	3	3	3	1	0	5	3	1	25
male	M66	D15	4	4	3	2	1	3	2	2	0	1	22
male	M67	D15	3	7	3	3	2	1	3	2	2	1	27
male	M68	D15	4	4	5	2	2	3	1	3	1	1	26
male	M69	D15	3	2	3	4	3	1	2	2	2	1	23
male	M70	D15	5	3	1	3	1	3	2	4	1	3	26
male	M71	D15	3	0	3	1	1	3	3	2	2	1	19
male	M72	D15	1	3	1	2	3	1	3	2	1	1	18
male	M73	D15	1	6	1	2	2	3	3	1	0	1	20
male	M74	D15	3	4	1	3	2	4	3	1	2	1	24
male	M75	D15	2	0	1	3	2	0	3	1	2	1	15
male	M76	D15	4	2	1	2	4	1	3	1	0	1	19
male	M77	D15	5	4	2	0	4	0	2	2	1	1	21
male	M78	D15	4	4	2	2	1	4	2	4	1	3	27
male	M79	D15	4	3	3	2	0	2	1	2	0	3	20
male	M80	D15	3	1	1	2	3	2	3	2	2	1	20
male	M81	D15	3	1	0	4	4	2	1	0	3	3	21
male	M82	D15	4	2	4	2	3	1	4	1	0	2	23
male	M83	D15	3	1	4	2	0	3	4	2	0	0	19
male	M84	D15	2	2	2	2	3	2	1	1	3	1	19
male	M85	D15	2	3	1	5	1	1	2	1	2	0	18
male	M86	D15	3	1	3	0	1	2	0	4	2	2	18
male	M87	D15	1	2	2	3	2	3	3	1	4	2	23
male	M88	D15	2	2	2	4	2	2	3	2	2	2	23
male	M89	D15	3	1	2	1	3	3	1	1	1	2	18
male	M90	D15	1	1	2	0	2	2	3	1	1	1	14
male	M91	D15	1	2	2	3	4	0	3	3	2	0	20
male	M92	D15	3	2	4	2	3	1	1	3	2	1	22
male	M93	D15	6	3	3	3	3	2	1	1	2	0	24
male	M94	D15	1	4	4	1	3	1	2	1	2	2	21
male	M95	D15	4	2	3	1	3	1	4	2	0	1	21
male	M96	D15	3	3	0	3	3	0	1	2	2	1	18
