# Supplementary material for: Single gametophyte sequencing reveals that crossover events differ between sexes in maize
Source: Nat Commun. 2019 Feb 15;10:785. doi: 10.1038/s41467-019-08786-x (PMC6377631; doi:10.1038/s41467-019-08786-x)
Supplement: Supplementary file 6 — Supplementary Data 4 [file 41467_2019_8786_MOESM6_ESM.xlsx]

## Sheet: Sheet1
Supplementary Data 4 | CO hot regions summary in gametophyte populations (Zheng58 x SK background)
Sex	Chr	Pos (Mb)	cM/Mb (female-ZS)	cM/Mb (male-ZS)	cM/Mb (RIL)
male	1	1.5	0.64	1.43	1.48
both_sexes	1	4.5	2.44	2.78	5.27
both_sexes	1	7.5	1.83	3.89	2.52
both_sexes	1	10.5	1.33	1.25	3.94
both_sexes	1	13.5	1.07	1.25	2.93
male	1	16.5	0.8	2.01	1.37
male	1	22.5	0.24	1.44	1.44
male	1	28.5	0.15	1.18	1.35
male	1	37.5	0.05	1.47	0.1
male	1	94.5	0	1.4	0.76
female	1	235.5	2.1	0	1.22
male	1	286.5	0.4	1.08	1.86
female	1	295.5	1.16	0.51	2.79
both_sexes	1	298.5	2.76	1.76	2.79
both_sexes	1	301.5	1.17	3.36	4.14
female	1	304.5	1.77	0.76	3.37
both_sexes	2	1.5	1.66	1.58	1.21
both_sexes	2	4.5	2	3.43	3.21
both_sexes	2	7.5	2.05	2.39	4.56
both_sexes	2	10.5	1.42	1.06	3.57
female	2	13.5	2.07	0.95	4.92
male	2	16.5	0.25	1.6	3.13
male	2	19.5	0.48	1.95	1.63
male	2	25.5	0	1.74	1.39
male	2	181.5	0.37	1.02	0.34
male	2	190.5	0.44	2.12	0.84
both_sexes	2	193.5	1.09	2.41	2.01
male	2	196.5	0	2.4	0.72
male	2	205.5	0	1.49	1
female	2	229.5	1.12	0.37	2.74
male	2	232.5	0.67	1.05	1.58
both_sexes	2	238.5	1.89	2.21	1.31
both_sexes	2	241.5	1.67	3.88	4.44
both_sexes	3	1.5	2.93	5.37	4.23
both_sexes	3	4.5	1.82	1.73	3.22
both_sexes	3	7.5	1.99	1.32	6.41
both_sexes	3	10.5	1.41	2.44	4.66
both_sexes	3	13.5	2.9	1.79	4.79
male	3	178.5	0.15	1.48	1.12
male	3	217.5	0.82	1.06	1.19
male	3	223.5	0.69	1.16	2.8
male	3	226.5	0.78	3.81	3.04
both_sexes	3	229.5	1.53	1.12	2.16
both_sexes	3	232.5	1.25	2.19	2.22
both_sexes	3	235.5	1.59	2.92	2.83
both_sexes	4	4.5	1.97	3.07	5.83
both_sexes	4	7.5	1.76	3.6	2.11
male	4	10.5	0.57	1.45	5.72
female	4	13.5	1.03	0	3.24
female	4	16.5	1.92	0.37	2.7
male	4	19.5	0.6	1.21	1.91
female	4	166.5	1.27	0.35	2
male	4	181.5	0.67	1.21	2.5
female	4	190.5	3.02	0.73	1.27
male	4	193.5	0.35	1.53	0.53
both_sexes	4	205.5	1.53	1.29	0.62
male	4	211.5	0	1.43	0.73
male	4	232.5	0.1	2.54	0.23
male	4	241.5	0.97	2.31	1.12
both_sexes	4	244.5	2.68	3.32	2.05
both_sexes	5	1.5	1.92	2.86	4.77
both_sexes	5	4.5	3.38	3.19	5.53
both_sexes	5	7.5	2.83	2.41	0
male	5	10.5	0.78	1.33	5.25
male	5	13.5	0.55	1.57	4.48
male	5	16.5	0.36	2.37	3.76
male	5	22.5	0	1.03	2.95
male	5	193.5	0.26	1.75	0.51
both_sexes	5	211.5	1.92	2.66	0.69
both_sexes	5	214.5	1.78	1.15	1.1
both_sexes	5	217.5	1.79	3.47	1.52
both_sexes	5	220.5	2.6	3.05	4.71
female	5	223.5	3.13	0.89	2.55
male	6	1.5	0.23	1.83	3.57
male	6	4.5	0	2.12	4.82
male	6	100.5	0.23	1.57	1.13
male	6	157.5	0.16	2.07	0.08
male	6	160.5	0.91	2.14	0.72
both_sexes	6	163.5	2.33	1.77	1.38
both_sexes	6	166.5	2.19	2.43	1.94
both_sexes	6	169.5	2.36	5.79	3.26
both_sexes	7	1.5	2.2	2.19	3.7
both_sexes	7	4.5	3.45	3.74	5.22
male	7	7.5	0.67	2.14	1.91
male	7	16.5	0	1.26	2.16
male	7	19.5	0.1	1	2.32
male	7	148.5	0.21	1.07	0.92
male	7	151.5	0.22	1.04	0.88
male	7	169.5	0.61	1.63	1.87
both_sexes	7	172.5	1.85	3.59	1.6
both_sexes	7	175.5	2.17	1.04	1.85
both_sexes	7	178.5	2.23	2.67	2.48
both_sexes	8	4.5	2.09	3.53	5.19
both_sexes	8	7.5	1.13	1.26	2.1
both_sexes	8	10.5	1.06	1.09	2.25
both_sexes	8	13.5	3.28	2.37	5.91
female	8	16.5	1.06	0.76	2.74
male	8	151.5	0.2	1.05	0.22
male	8	160.5	0.14	1.44	0.99
male	8	169.5	0.42	1.24	0.83
both_sexes	8	172.5	1.33	2.5	1.52
both_sexes	8	175.5	1.58	2.74	2.27
both_sexes	8	178.5	3.23	2.6	1.69
both_sexes	9	1.5	1.32	1.09	4.53
both_sexes	9	4.5	1.27	1.1	4.65
both_sexes	9	7.5	2.01	2.98	5.75
both_sexes	9	10.5	1.04	1.07	3.33
male	9	13.5	0.58	1.38	2.8
male	9	16.5	0.42	1.61	2.81
male	9	19.5	0.63	1.5	2.71
male	9	139.5	0.05	1.09	0.77
male	9	148.5	0.6	2.45	1.26
both_sexes	9	151.5	2.57	2.13	1.24
both_sexes	9	154.5	1.93	2.83	1.34
both_sexes	9	157.5	1.49	1.34	2.38
both_sexes	10	1.5	2.83	3.82	3.88
both_sexes	10	4.5	2.04	4.01	4.75
both_sexes	10	7.5	1.35	1.05	5.49
male	10	10.5	0.69	1.09	0
male	10	133.5	0.58	1.84	0.39
both_sexes	10	142.5	1.07	2.53	0.84
both_sexes	10	145.5	1.34	2.66	1.41
both_sexes	10	148.5	2.82	3.03	2.19
