# Supplementary material for: Single gametophyte sequencing reveals that crossover events differ between sexes in maize
Source: Nat Commun. 2019 Feb 15;10:785. doi: 10.1038/s41467-019-08786-x (PMC6377631; doi:10.1038/s41467-019-08786-x)
Supplement: Supplementary file 8 — Source Data File [file 41467_2019_8786_MOESM8_ESM.xlsx]

## Sheet: Fig. 3a
Fig. 3a
	Set (curve)	Proportion_of_genetic_distance	CoC
	Female (ZS)	0.047619	0.182961
	Female (ZS)	0.0952381	0.262699
	Female (ZS)	0.142857	0.509191
	Female (ZS)	0.190476	0.622921
	Female (ZS)	0.238095	0.650931
	Female (ZS)	0.285714	0.72109
	Female (ZS)	0.333333	0.755664
	Female (ZS)	0.380952	0.873421
	Female (ZS)	0.428571	0.99102
	Female (ZS)	0.47619	1.21316
	Female (ZS)	0.52381	0.772661
	Female (ZS)	0.571429	1.20252
	Female (ZS)	0.619048	1.17517
	Female (ZS)	0.666667	1.10553
	Female (ZS)	0.714286	1.28137
	Female (ZS)	0.761905	1.3925
	Female (ZS)	0.809524	0.866234
	Female (ZS)	0.857143	0.579582
	Female (ZS)	0.904762	0.295843
	Female (ZS)	0.952381	1.35247
	Male (ZS)	0.0434783	0.293797
	Male (ZS)	0.0869565	0.624106
	Male (ZS)	0.130435	0.821801
	Male (ZS)	0.173913	0.862343
	Male (ZS)	0.217391	0.968051
	Male (ZS)	0.26087	1.05973
	Male (ZS)	0.304348	0.895424
	Male (ZS)	0.347826	1.12298
	Male (ZS)	0.391304	1.0488
	Male (ZS)	0.434783	1.11275
	Male (ZS)	0.478261	1.11962
	Male (ZS)	0.521739	0.910305
	Male (ZS)	0.565217	1.02871
	Male (ZS)	0.608696	0.942694
	Male (ZS)	0.652174	1.18373
	Male (ZS)	0.695652	1.00125
	Male (ZS)	0.73913	0.979234
	Male (ZS)	0.782609	1.29997
	Male (ZS)	0.826087	0.692216
	Male (ZS)	0.869565	0.861361
	Male (ZS)	0.913043	1.0031
	Male (ZS)	0.956522	1.24567

## Sheet: Supplementary_Figure_1
Supplementary Figure 1
The Uncropped version of gel photograph

## Sheet: Supplementary_Figure_7
Supplementary Figure 7a
	Set (curve)	Proportion_of_genetic_distance	CoC
	L=0.2 & T2prob=0.05	0.0322581	0.225792
	L=0.2 & T2prob=0.05	0.0645161	0.353193
	L=0.2 & T2prob=0.05	0.0967742	0.416882
	L=0.2 & T2prob=0.05	0.129032	0.544956
	L=0.2 & T2prob=0.05	0.16129	0.801873
	L=0.2 & T2prob=0.05	0.193548	0.945698
	L=0.2 & T2prob=0.05	0.225806	1.05987
	L=0.2 & T2prob=0.05	0.258065	1.11457
	L=0.2 & T2prob=0.05	0.290323	1.13075
	L=0.2 & T2prob=0.05	0.322581	1.08889
	L=0.2 & T2prob=0.05	0.354839	1.03116
	L=0.2 & T2prob=0.05	0.387097	1.01214
	L=0.2 & T2prob=0.05	0.419355	0.985037
	L=0.2 & T2prob=0.05	0.451613	0.990099
	L=0.2 & T2prob=0.05	0.483871	0.991031
	L=0.2 & T2prob=0.05	0.516129	1.00807
	L=0.2 & T2prob=0.05	0.548387	1.00827
	L=0.2 & T2prob=0.05	0.580645	1.02604
	L=0.2 & T2prob=0.05	0.612903	1.03835
	L=0.2 & T2prob=0.05	0.645161	1.01319
	L=0.2 & T2prob=0.05	0.677419	1.03536
	L=0.2 & T2prob=0.05	0.709677	1.03381
	L=0.2 & T2prob=0.05	0.741935	0.961453
	L=0.2 & T2prob=0.05	0.774194	1.02903
	L=0.2 & T2prob=0.05	0.806452	1.00926
	L=0.2 & T2prob=0.05	0.83871	0.977772
	L=0.2 & T2prob=0.05	0.870968	1.05215
	L=0.2 & T2prob=0.05	0.903226	1.1104
	L=0.2 & T2prob=0.05	0.935484	1.03022
	L=0.2 & T2prob=0.05	0.967742	0.894752
	L=0.22 & T2prob=0.05	0.0322581	0.211716
	L=0.22 & T2prob=0.05	0.0645161	0.359931
	L=0.22 & T2prob=0.05	0.0967742	0.40383
	L=0.22 & T2prob=0.05	0.129032	0.542412
	L=0.22 & T2prob=0.05	0.16129	0.70328
	L=0.22 & T2prob=0.05	0.193548	0.882594
	L=0.22 & T2prob=0.05	0.225806	1.02468
	L=0.22 & T2prob=0.05	0.258065	1.10742
	L=0.22 & T2prob=0.05	0.290323	1.13716
	L=0.22 & T2prob=0.05	0.322581	1.07114
	L=0.22 & T2prob=0.05	0.354839	1.0575
	L=0.22 & T2prob=0.05	0.387097	1.04648
	L=0.22 & T2prob=0.05	0.419355	1.03181
	L=0.22 & T2prob=0.05	0.451613	0.987742
	L=0.22 & T2prob=0.05	0.483871	1.03458
	L=0.22 & T2prob=0.05	0.516129	1.018
	L=0.22 & T2prob=0.05	0.548387	1.05658
	L=0.22 & T2prob=0.05	0.580645	0.986287
	L=0.22 & T2prob=0.05	0.612903	1.04286
	L=0.22 & T2prob=0.05	0.645161	0.997147
	L=0.22 & T2prob=0.05	0.677419	1.03696
	L=0.22 & T2prob=0.05	0.709677	1.01762
	L=0.22 & T2prob=0.05	0.741935	0.96647
	L=0.22 & T2prob=0.05	0.774194	0.962881
	L=0.22 & T2prob=0.05	0.806452	1.04457
	L=0.22 & T2prob=0.05	0.83871	0.987885
	L=0.22 & T2prob=0.05	0.870968	1.05292
	L=0.22 & T2prob=0.05	0.903226	1.10233
	L=0.22 & T2prob=0.05	0.935484	1.03734
	L=0.22 & T2prob=0.05	0.967742	0.949915
	L=0.24 & T2prob=0.05	0.0322581	0.25974
	L=0.24 & T2prob=0.05	0.0645161	0.380883
	L=0.24 & T2prob=0.05	0.0967742	0.431807
	L=0.24 & T2prob=0.05	0.129032	0.498965
	L=0.24 & T2prob=0.05	0.16129	0.592453
	L=0.24 & T2prob=0.05	0.193548	0.785645
	L=0.24 & T2prob=0.05	0.225806	0.9941
	L=0.24 & T2prob=0.05	0.258065	1.08186
	L=0.24 & T2prob=0.05	0.290323	1.13008
	L=0.24 & T2prob=0.05	0.322581	1.11583
	L=0.24 & T2prob=0.05	0.354839	1.05466
	L=0.24 & T2prob=0.05	0.387097	1.04909
	L=0.24 & T2prob=0.05	0.419355	1.04114
	L=0.24 & T2prob=0.05	0.451613	1.08064
	L=0.24 & T2prob=0.05	0.483871	1.00215
	L=0.24 & T2prob=0.05	0.516129	0.978604
	L=0.24 & T2prob=0.05	0.548387	0.988042
	L=0.24 & T2prob=0.05	0.580645	1.04076
	L=0.24 & T2prob=0.05	0.612903	0.957318
	L=0.24 & T2prob=0.05	0.645161	1.01033
	L=0.24 & T2prob=0.05	0.677419	1.0359
	L=0.24 & T2prob=0.05	0.709677	0.999051
	L=0.24 & T2prob=0.05	0.741935	1.00307
	L=0.24 & T2prob=0.05	0.774194	1.00736
	L=0.24 & T2prob=0.05	0.806452	1.02122
	L=0.24 & T2prob=0.05	0.83871	0.968863
	L=0.24 & T2prob=0.05	0.870968	1.02738
	L=0.24 & T2prob=0.05	0.903226	1.02327
	L=0.24 & T2prob=0.05	0.935484	1.14005
	L=0.24 & T2prob=0.05	0.967742	0.972591
	L=0.26 & T2prob=0.05	0.0322581	0.246677
	L=0.26 & T2prob=0.05	0.0645161	0.388879
	L=0.26 & T2prob=0.05	0.0967742	0.46384
	L=0.26 & T2prob=0.05	0.129032	0.486377
	L=0.26 & T2prob=0.05	0.16129	0.572634
	L=0.26 & T2prob=0.05	0.193548	0.764156
	L=0.26 & T2prob=0.05	0.225806	0.873714
	L=0.26 & T2prob=0.05	0.258065	1.04032
	L=0.26 & T2prob=0.05	0.290323	1.05738
	L=0.26 & T2prob=0.05	0.322581	1.11315
	L=0.26 & T2prob=0.05	0.354839	1.13434
	L=0.26 & T2prob=0.05	0.387097	1.08175
	L=0.26 & T2prob=0.05	0.419355	1.04284
	L=0.26 & T2prob=0.05	0.451613	1.07374
	L=0.26 & T2prob=0.05	0.483871	1.0352
	L=0.26 & T2prob=0.05	0.516129	0.959393
	L=0.26 & T2prob=0.05	0.548387	0.968736
	L=0.26 & T2prob=0.05	0.580645	1.06554
	L=0.26 & T2prob=0.05	0.612903	1.0525
	L=0.26 & T2prob=0.05	0.645161	0.931919
	L=0.26 & T2prob=0.05	0.677419	1.0508
	L=0.26 & T2prob=0.05	0.709677	0.956
	L=0.26 & T2prob=0.05	0.741935	0.947317
	L=0.26 & T2prob=0.05	0.774194	1.07268
	L=0.26 & T2prob=0.05	0.806452	1.00198
	L=0.26 & T2prob=0.05	0.83871	1.04005
	L=0.26 & T2prob=0.05	0.870968	1.12571
	L=0.26 & T2prob=0.05	0.903226	1.09239
	L=0.26 & T2prob=0.05	0.935484	0.909673
	L=0.26 & T2prob=0.05	0.967742	0.800293
	L=0.28 & T2prob=0.05	0.0322581	0.274947
	L=0.28 & T2prob=0.05	0.0645161	0.419468
	L=0.28 & T2prob=0.05	0.0967742	0.440133
	L=0.28 & T2prob=0.05	0.129032	0.483825
	L=0.28 & T2prob=0.05	0.16129	0.549175
	L=0.28 & T2prob=0.05	0.193548	0.658501
	L=0.28 & T2prob=0.05	0.225806	0.855418
	L=0.28 & T2prob=0.05	0.258065	0.948452
	L=0.28 & T2prob=0.05	0.290323	1.04912
	L=0.28 & T2prob=0.05	0.322581	1.08403
	L=0.28 & T2prob=0.05	0.354839	1.10762
	L=0.28 & T2prob=0.05	0.387097	1.1302
	L=0.28 & T2prob=0.05	0.419355	1.02427
	L=0.28 & T2prob=0.05	0.451613	1.05175
	L=0.28 & T2prob=0.05	0.483871	1.10211
	L=0.28 & T2prob=0.05	0.516129	1.04172
	L=0.28 & T2prob=0.05	0.548387	0.967752
	L=0.28 & T2prob=0.05	0.580645	1.03077
	L=0.28 & T2prob=0.05	0.612903	1.02961
	L=0.28 & T2prob=0.05	0.645161	1.01732
	L=0.28 & T2prob=0.05	0.677419	0.99897
	L=0.28 & T2prob=0.05	0.709677	1.05034
	L=0.28 & T2prob=0.05	0.741935	1.0064
	L=0.28 & T2prob=0.05	0.774194	0.983287
	L=0.28 & T2prob=0.05	0.806452	0.995591
	L=0.28 & T2prob=0.05	0.83871	1.01949
	L=0.28 & T2prob=0.05	0.870968	1.05875
	L=0.28 & T2prob=0.05	0.903226	1.0098
	L=0.28 & T2prob=0.05	0.935484	1.02785
	L=0.28 & T2prob=0.05	0.967742	0.881546
	L=0.3 & T2prob=0.05	0.0322581	0.2888
	L=0.3 & T2prob=0.05	0.0645161	0.418828
	L=0.3 & T2prob=0.05	0.0967742	0.44876
	L=0.3 & T2prob=0.05	0.129032	0.47153
	L=0.3 & T2prob=0.05	0.16129	0.536524
	L=0.3 & T2prob=0.05	0.193548	0.625247
	L=0.3 & T2prob=0.05	0.225806	0.73423
	L=0.3 & T2prob=0.05	0.258065	0.9099
	L=0.3 & T2prob=0.05	0.290323	1.04218
	L=0.3 & T2prob=0.05	0.322581	1.09398
	L=0.3 & T2prob=0.05	0.354839	1.12412
	L=0.3 & T2prob=0.05	0.387097	1.13484
	L=0.3 & T2prob=0.05	0.419355	1.08689
	L=0.3 & T2prob=0.05	0.451613	1.03903
	L=0.3 & T2prob=0.05	0.483871	1.05783
	L=0.3 & T2prob=0.05	0.516129	1.06187
	L=0.3 & T2prob=0.05	0.548387	1.06141
	L=0.3 & T2prob=0.05	0.580645	1.01936
	L=0.3 & T2prob=0.05	0.612903	1.0233
	L=0.3 & T2prob=0.05	0.645161	0.985084
	L=0.3 & T2prob=0.05	0.677419	0.939564
	L=0.3 & T2prob=0.05	0.709677	0.992478
	L=0.3 & T2prob=0.05	0.741935	0.972413
	L=0.3 & T2prob=0.05	0.774194	0.955111
	L=0.3 & T2prob=0.05	0.806452	1.01321
	L=0.3 & T2prob=0.05	0.83871	0.999235
	L=0.3 & T2prob=0.05	0.870968	1.101
	L=0.3 & T2prob=0.05	0.903226	1.0931
	L=0.3 & T2prob=0.05	0.935484	1.12023
	L=0.3 & T2prob=0.05	0.967742	0.800558
	L=0.32 & T2prob=0.05	0.0322581	0.286203
	L=0.32 & T2prob=0.05	0.0645161	0.463151
	L=0.32 & T2prob=0.05	0.0967742	0.479695
	L=0.32 & T2prob=0.05	0.129032	0.501177
	L=0.32 & T2prob=0.05	0.16129	0.518818
	L=0.32 & T2prob=0.05	0.193548	0.613194
	L=0.32 & T2prob=0.05	0.225806	0.726308
	L=0.32 & T2prob=0.05	0.258065	0.879451
	L=0.32 & T2prob=0.05	0.290323	0.966404
	L=0.32 & T2prob=0.05	0.322581	1.08151
	L=0.32 & T2prob=0.05	0.354839	1.09436
	L=0.32 & T2prob=0.05	0.387097	1.12516
	L=0.32 & T2prob=0.05	0.419355	1.09937
	L=0.32 & T2prob=0.05	0.451613	1.13358
	L=0.32 & T2prob=0.05	0.483871	1.12359
	L=0.32 & T2prob=0.05	0.516129	1.00687
	L=0.32 & T2prob=0.05	0.548387	0.992823
	L=0.32 & T2prob=0.05	0.580645	0.980492
	L=0.32 & T2prob=0.05	0.612903	1.06492
	L=0.32 & T2prob=0.05	0.645161	0.971594
	L=0.32 & T2prob=0.05	0.677419	1.06867
	L=0.32 & T2prob=0.05	0.709677	0.987957
	L=0.32 & T2prob=0.05	0.741935	0.985189
	L=0.32 & T2prob=0.05	0.774194	0.966971
	L=0.32 & T2prob=0.05	0.806452	1.05873
	L=0.32 & T2prob=0.05	0.83871	1.04113
	L=0.32 & T2prob=0.05	0.870968	1.03316
	L=0.32 & T2prob=0.05	0.903226	1.06391
	L=0.32 & T2prob=0.05	0.935484	1.04501
	L=0.32 & T2prob=0.05	0.967742	0.763012
	L=0.34 & T2prob=0.05	0.0322581	0.335795
	L=0.34 & T2prob=0.05	0.0645161	0.427772
	L=0.34 & T2prob=0.05	0.0967742	0.496639
	L=0.34 & T2prob=0.05	0.129032	0.522202
	L=0.34 & T2prob=0.05	0.16129	0.546996
	L=0.34 & T2prob=0.05	0.193548	0.621561
	L=0.34 & T2prob=0.05	0.225806	0.692038
	L=0.34 & T2prob=0.05	0.258065	0.796744
	L=0.34 & T2prob=0.05	0.290323	0.903461
	L=0.34 & T2prob=0.05	0.322581	1.00769
	L=0.34 & T2prob=0.05	0.354839	1.08346
	L=0.34 & T2prob=0.05	0.387097	1.10519
	L=0.34 & T2prob=0.05	0.419355	1.17225
	L=0.34 & T2prob=0.05	0.451613	1.1399
	L=0.34 & T2prob=0.05	0.483871	1.08977
	L=0.34 & T2prob=0.05	0.516129	1.01705
	L=0.34 & T2prob=0.05	0.548387	1.02459
	L=0.34 & T2prob=0.05	0.580645	1.09264
	L=0.34 & T2prob=0.05	0.612903	1.07482
	L=0.34 & T2prob=0.05	0.645161	1.03941
	L=0.34 & T2prob=0.05	0.677419	0.990498
	L=0.34 & T2prob=0.05	0.709677	1.01024
	L=0.34 & T2prob=0.05	0.741935	0.972769
	L=0.34 & T2prob=0.05	0.774194	0.921949
	L=0.34 & T2prob=0.05	0.806452	1.00997
	L=0.34 & T2prob=0.05	0.83871	1.06637
	L=0.34 & T2prob=0.05	0.870968	0.922318
	L=0.34 & T2prob=0.05	0.903226	1.02919
	L=0.34 & T2prob=0.05	0.935484	1.01009
	L=0.34 & T2prob=0.05	0.967742	1.0496
Supplementary Figure 7b
	Set (curve)	Proportion_of_genetic_distance	CoC
	L=0.2 & T2prob=0.05	0.0322581	0.225792
	L=0.2 & T2prob=0.05	0.0645161	0.353193
	L=0.2 & T2prob=0.05	0.0967742	0.416882
	L=0.2 & T2prob=0.05	0.129032	0.544956
	L=0.2 & T2prob=0.05	0.16129	0.801873
	L=0.2 & T2prob=0.05	0.193548	0.945698
	L=0.2 & T2prob=0.05	0.225806	1.05987
	L=0.2 & T2prob=0.05	0.258065	1.11457
	L=0.2 & T2prob=0.05	0.290323	1.13075
	L=0.2 & T2prob=0.05	0.322581	1.08889
	L=0.2 & T2prob=0.05	0.354839	1.03116
	L=0.2 & T2prob=0.05	0.387097	1.01214
	L=0.2 & T2prob=0.05	0.419355	0.985037
	L=0.2 & T2prob=0.05	0.451613	0.990099
	L=0.2 & T2prob=0.05	0.483871	0.991031
	L=0.2 & T2prob=0.05	0.516129	1.00807
	L=0.2 & T2prob=0.05	0.548387	1.00827
	L=0.2 & T2prob=0.05	0.580645	1.02604
	L=0.2 & T2prob=0.05	0.612903	1.03835
	L=0.2 & T2prob=0.05	0.645161	1.01319
	L=0.2 & T2prob=0.05	0.677419	1.03536
	L=0.2 & T2prob=0.05	0.709677	1.03381
	L=0.2 & T2prob=0.05	0.741935	0.961453
	L=0.2 & T2prob=0.05	0.774194	1.02903
	L=0.2 & T2prob=0.05	0.806452	1.00926
	L=0.2 & T2prob=0.05	0.83871	0.977772
	L=0.2 & T2prob=0.05	0.870968	1.05215
	L=0.2 & T2prob=0.05	0.903226	1.1104
	L=0.2 & T2prob=0.05	0.935484	1.03022
	L=0.2 & T2prob=0.05	0.967742	0.894752
	L=0.2 & T2prob=0.07	0.0322581	0.293037
	L=0.2 & T2prob=0.07	0.0645161	0.453138
	L=0.2 & T2prob=0.07	0.0967742	0.495914
	L=0.2 & T2prob=0.07	0.129032	0.627763
	L=0.2 & T2prob=0.07	0.16129	0.82957
	L=0.2 & T2prob=0.07	0.193548	0.968374
	L=0.2 & T2prob=0.07	0.225806	1.06815
	L=0.2 & T2prob=0.07	0.258065	1.07713
	L=0.2 & T2prob=0.07	0.290323	1.09034
	L=0.2 & T2prob=0.07	0.322581	1.06189
	L=0.2 & T2prob=0.07	0.354839	1.05914
	L=0.2 & T2prob=0.07	0.387097	1.00197
	L=0.2 & T2prob=0.07	0.419355	0.971813
	L=0.2 & T2prob=0.07	0.451613	1.00052
	L=0.2 & T2prob=0.07	0.483871	1.02354
	L=0.2 & T2prob=0.07	0.516129	1.06159
	L=0.2 & T2prob=0.07	0.548387	1.01687
	L=0.2 & T2prob=0.07	0.580645	1.00946
	L=0.2 & T2prob=0.07	0.612903	1.01416
	L=0.2 & T2prob=0.07	0.645161	1.04315
	L=0.2 & T2prob=0.07	0.677419	0.957591
	L=0.2 & T2prob=0.07	0.709677	1.00633
	L=0.2 & T2prob=0.07	0.741935	1.00453
	L=0.2 & T2prob=0.07	0.774194	1.05473
	L=0.2 & T2prob=0.07	0.806452	0.97374
	L=0.2 & T2prob=0.07	0.83871	0.993
	L=0.2 & T2prob=0.07	0.870968	1.06298
	L=0.2 & T2prob=0.07	0.903226	1.08261
	L=0.2 & T2prob=0.07	0.935484	0.907808
	L=0.2 & T2prob=0.07	0.967742	0.827899
	L=0.2 & T2prob=0.09	0.0322581	0.344292
	L=0.2 & T2prob=0.09	0.0645161	0.511816
	L=0.2 & T2prob=0.09	0.0967742	0.587407
	L=0.2 & T2prob=0.09	0.129032	0.702727
	L=0.2 & T2prob=0.09	0.16129	0.834676
	L=0.2 & T2prob=0.09	0.193548	0.96703
	L=0.2 & T2prob=0.09	0.225806	1.03154
	L=0.2 & T2prob=0.09	0.258065	1.10572
	L=0.2 & T2prob=0.09	0.290323	1.09017
	L=0.2 & T2prob=0.09	0.322581	1.04075
	L=0.2 & T2prob=0.09	0.354839	1.04511
	L=0.2 & T2prob=0.09	0.387097	1.02319
	L=0.2 & T2prob=0.09	0.419355	0.998981
	L=0.2 & T2prob=0.09	0.451613	1.00172
	L=0.2 & T2prob=0.09	0.483871	1.00106
	L=0.2 & T2prob=0.09	0.516129	1.02757
	L=0.2 & T2prob=0.09	0.548387	0.98982
	L=0.2 & T2prob=0.09	0.580645	0.98966
	L=0.2 & T2prob=0.09	0.612903	1.02091
	L=0.2 & T2prob=0.09	0.645161	1.01132
	L=0.2 & T2prob=0.09	0.677419	1.01081
	L=0.2 & T2prob=0.09	0.709677	1.04982
	L=0.2 & T2prob=0.09	0.741935	0.983438
	L=0.2 & T2prob=0.09	0.774194	0.964131
	L=0.2 & T2prob=0.09	0.806452	0.979615
	L=0.2 & T2prob=0.09	0.83871	1.03529
	L=0.2 & T2prob=0.09	0.870968	1.05203
	L=0.2 & T2prob=0.09	0.903226	1.02704
	L=0.2 & T2prob=0.09	0.935484	1.07052
	L=0.2 & T2prob=0.09	0.967742	0.881024
	L=0.2 & T2prob=0.11	0.0322581	0.389861
	L=0.2 & T2prob=0.11	0.0645161	0.567371
	L=0.2 & T2prob=0.11	0.0967742	0.643389
	L=0.2 & T2prob=0.11	0.129032	0.740036
	L=0.2 & T2prob=0.11	0.16129	0.888592
	L=0.2 & T2prob=0.11	0.193548	0.966144
	L=0.2 & T2prob=0.11	0.225806	1.0304
	L=0.2 & T2prob=0.11	0.258065	1.05704
	L=0.2 & T2prob=0.11	0.290323	1.11977
	L=0.2 & T2prob=0.11	0.322581	1.04554
	L=0.2 & T2prob=0.11	0.354839	1.04355
	L=0.2 & T2prob=0.11	0.387097	1.00666
	L=0.2 & T2prob=0.11	0.419355	1.00556
	L=0.2 & T2prob=0.11	0.451613	0.974173
	L=0.2 & T2prob=0.11	0.483871	1.01323
	L=0.2 & T2prob=0.11	0.516129	1.00996
	L=0.2 & T2prob=0.11	0.548387	0.990638
	L=0.2 & T2prob=0.11	0.580645	1.022
	L=0.2 & T2prob=0.11	0.612903	1.03843
	L=0.2 & T2prob=0.11	0.645161	1.01672
	L=0.2 & T2prob=0.11	0.677419	0.995684
	L=0.2 & T2prob=0.11	0.709677	1.04045
	L=0.2 & T2prob=0.11	0.741935	1.04635
	L=0.2 & T2prob=0.11	0.774194	1.01001
	L=0.2 & T2prob=0.11	0.806452	0.964265
	L=0.2 & T2prob=0.11	0.83871	1.02336
	L=0.2 & T2prob=0.11	0.870968	1.11336
	L=0.2 & T2prob=0.11	0.903226	1.04543
	L=0.2 & T2prob=0.11	0.935484	0.90456
	L=0.2 & T2prob=0.11	0.967742	1.05367
	L=0.2 & T2prob=0.13	0.0322581	0.412955
	L=0.2 & T2prob=0.13	0.0645161	0.639791
	L=0.2 & T2prob=0.13	0.0967742	0.720351
	L=0.2 & T2prob=0.13	0.129032	0.786424
	L=0.2 & T2prob=0.13	0.16129	0.860485
	L=0.2 & T2prob=0.13	0.193548	0.970805
	L=0.2 & T2prob=0.13	0.225806	1.02672
	L=0.2 & T2prob=0.13	0.258065	1.05675
	L=0.2 & T2prob=0.13	0.290323	1.06647
	L=0.2 & T2prob=0.13	0.322581	1.05079
	L=0.2 & T2prob=0.13	0.354839	1.0119
	L=0.2 & T2prob=0.13	0.387097	1.00781
	L=0.2 & T2prob=0.13	0.419355	0.999184
	L=0.2 & T2prob=0.13	0.451613	1.03716
	L=0.2 & T2prob=0.13	0.483871	1.01517
	L=0.2 & T2prob=0.13	0.516129	1.03537
	L=0.2 & T2prob=0.13	0.548387	0.989704
	L=0.2 & T2prob=0.13	0.580645	0.992021
	L=0.2 & T2prob=0.13	0.612903	1.00968
	L=0.2 & T2prob=0.13	0.645161	1.01966
	L=0.2 & T2prob=0.13	0.677419	1.03361
	L=0.2 & T2prob=0.13	0.709677	1.03858
	L=0.2 & T2prob=0.13	0.741935	1.00936
	L=0.2 & T2prob=0.13	0.774194	1.00691
	L=0.2 & T2prob=0.13	0.806452	1.04271
	L=0.2 & T2prob=0.13	0.83871	1.00283
	L=0.2 & T2prob=0.13	0.870968	0.995979
	L=0.2 & T2prob=0.13	0.903226	1.01153
	L=0.2 & T2prob=0.13	0.935484	1.02419
	L=0.2 & T2prob=0.13	0.967742	0.925926
	L=0.2 & T2prob=0.15	0.0322581	0.435117
	L=0.2 & T2prob=0.15	0.0645161	0.659314
	L=0.2 & T2prob=0.15	0.0967742	0.764513
	L=0.2 & T2prob=0.15	0.129032	0.825875
	L=0.2 & T2prob=0.15	0.16129	0.899491
	L=0.2 & T2prob=0.15	0.193548	0.970684
	L=0.2 & T2prob=0.15	0.225806	1.05215
	L=0.2 & T2prob=0.15	0.258065	1.05992
	L=0.2 & T2prob=0.15	0.290323	1.03324
	L=0.2 & T2prob=0.15	0.322581	1.05015
	L=0.2 & T2prob=0.15	0.354839	1.02342
	L=0.2 & T2prob=0.15	0.387097	0.994724
	L=0.2 & T2prob=0.15	0.419355	1.03339
	L=0.2 & T2prob=0.15	0.451613	0.995575
	L=0.2 & T2prob=0.15	0.483871	1.03841
	L=0.2 & T2prob=0.15	0.516129	1.00229
	L=0.2 & T2prob=0.15	0.548387	1.01253
	L=0.2 & T2prob=0.15	0.580645	1.01319
	L=0.2 & T2prob=0.15	0.612903	0.989876
	L=0.2 & T2prob=0.15	0.645161	0.996316
	L=0.2 & T2prob=0.15	0.677419	1.03269
	L=0.2 & T2prob=0.15	0.709677	1.01498
	L=0.2 & T2prob=0.15	0.741935	0.968722
	L=0.2 & T2prob=0.15	0.774194	1.03524
	L=0.2 & T2prob=0.15	0.806452	1.00755
	L=0.2 & T2prob=0.15	0.83871	0.965368
	L=0.2 & T2prob=0.15	0.870968	1.04415
	L=0.2 & T2prob=0.15	0.903226	1.03021
	L=0.2 & T2prob=0.15	0.935484	1.06124
	L=0.2 & T2prob=0.15	0.967742	0.918262
	L=0.2 & T2prob=0.17	0.0322581	0.462552
	L=0.2 & T2prob=0.17	0.0645161	0.698353
	L=0.2 & T2prob=0.17	0.0967742	0.778195
	L=0.2 & T2prob=0.17	0.129032	0.869721
	L=0.2 & T2prob=0.17	0.16129	0.911929
	L=0.2 & T2prob=0.17	0.193548	0.998877
	L=0.2 & T2prob=0.17	0.225806	1.0351
	L=0.2 & T2prob=0.17	0.258065	1.03721
	L=0.2 & T2prob=0.17	0.290323	1.04293
	L=0.2 & T2prob=0.17	0.322581	1.0249
	L=0.2 & T2prob=0.17	0.354839	1.03246
	L=0.2 & T2prob=0.17	0.387097	1.0147
	L=0.2 & T2prob=0.17	0.419355	1.02415
	L=0.2 & T2prob=0.17	0.451613	1.00244
	L=0.2 & T2prob=0.17	0.483871	1.0237
	L=0.2 & T2prob=0.17	0.516129	1.02584
	L=0.2 & T2prob=0.17	0.548387	1.03362
	L=0.2 & T2prob=0.17	0.580645	1.0054
	L=0.2 & T2prob=0.17	0.612903	0.991044
	L=0.2 & T2prob=0.17	0.645161	1.02327
	L=0.2 & T2prob=0.17	0.677419	1.02345
	L=0.2 & T2prob=0.17	0.709677	0.999894
	L=0.2 & T2prob=0.17	0.741935	1.02471
	L=0.2 & T2prob=0.17	0.774194	1.00281
	L=0.2 & T2prob=0.17	0.806452	1.02067
	L=0.2 & T2prob=0.17	0.83871	1.04887
	L=0.2 & T2prob=0.17	0.870968	1.03818
	L=0.2 & T2prob=0.17	0.903226	0.992445
	L=0.2 & T2prob=0.17	0.935484	1.07776
	L=0.2 & T2prob=0.17	0.967742	0.908118

## Sheet: Supplementary_Figure_8
Supplementary Figure 8a left
	Set	CO_number per chromatid	Proportion_of_chromatid
	Observed in female (ZS)	0	0.212264
	Observed in female (ZS)	1	0.419811
	Observed in female (ZS)	2	0.29434
	Observed in female (ZS)	3	0.0660377
	Observed in female (ZS)	4	0.00660377
	Observed in female (ZS)	5	0.000943396
	Simulated in female (ZS)	0	0.230891
	Simulated in female (ZS)	1	0.451012
	Simulated in female (ZS)	2	0.267328
	Simulated in female (ZS)	3	0.046225
	Simulated in female (ZS)	4	0.00427187
	Simulated in female (ZS)	5	0.0002625
	Simulated in female (ZS)	6	9.375e-06
Supplementary Figure 8b left
	Set	CO_number per chromatid	Proportion_of_chromatid
	Observed in male (ZS)	0	0.107292
	Observed in male (ZS)	1	0.284375
	Observed in male (ZS)	2	0.305208
	Observed in male (ZS)	3	0.203125
	Observed in male (ZS)	4	0.078125
	Observed in male (ZS)	5	0.0166667
	Observed in male (ZS)	6	0.003125
	Observed in male (ZS)	7	0.00208333
	Simulated in male (ZS)	0	0.0921588
	Simulated in male (ZS)	1	0.277247
	Simulated in male (ZS)	2	0.33831
	Simulated in male (ZS)	3	0.206
	Simulated in male (ZS)	4	0.0694473
	Simulated in male (ZS)	5	0.0145352
	Simulated in male (ZS)	6	0.00206445
	Simulated in male (ZS)	7	0.000215625
	Simulated in male (ZS)	8	1.89453e-05
	Simulated in male (ZS)	9	1.95313e-06
	Simulated in male (ZS)	10	1.95313e-07
Supplementary Figure 8c left
	Set	CO_number per chromatid	Proportion_of_chromatid
	Observed in female (BM)	0	0.316393
	Observed in female (BM)	1	0.464754
	Observed in female (BM)	2	0.190164
	Observed in female (BM)	3	0.0262295
	Observed in female (BM)	4	0.00245902
	Simulated in female (BM)	0	0.310056
	Simulated in female (BM)	1	0.470794
	Simulated in female (BM)	2	0.201013
	Simulated in female (BM)	3	0.0174875
	Simulated in female (BM)	4	0.00063125
	Simulated in female (BM)	5	1.875e-05
Supplementary Figure 8d left
	Set	CO_number per chromatid	Proportion_of_chromatid
	Observed in male (BM)	0	0.357778
	Observed in male (BM)	1	0.445926
	Observed in male (BM)	2	0.174074
	Observed in male (BM)	3	0.0207407
	Observed in male (BM)	4	0.00148148
	Simulated in male (BM)	0	0.361078
	Simulated in male (BM)	1	0.440056
	Simulated in male (BM)	2	0.172347
	Simulated in male (BM)	3	0.0248375
	Simulated in male (BM)	4	0.00157187
	Simulated in male (BM)	5	0.00010625
	Simulated in male (BM)	6	3.125e-06
Supplementary Figure 8e left
	Set	CO_number per chromatid	Proportion_of_chromatid
	Observed in male (KYS)	0	0.00721154
	Observed in male (KYS)	1	0.25
	Observed in male (KYS)	2	0.487981
	Observed in male (KYS)	3	0.203846
	Observed in male (KYS)	4	0.0432692
	Observed in male (KYS)	5	0.00721154
	Observed in male (KYS)	6	0.000480769
	Simulated in male (KYS)	0	0.0246
	Simulated in male (KYS)	1	0.2142
	Simulated in male (KYS)	2	0.5064
	Simulated in male (KYS)	3	0.2082
	Simulated in male (KYS)	4	0.04
	Simulated in male (KYS)	5	0.0058
	Simulated in male (KYS)	6	0.0008
Supplementary Figure 8a right
	Set (curve)	Proportion_of_genetic_distance	CoC
	Observed in female (ZS)	0.047619	0.182961
	Observed in female (ZS)	0.0952381	0.262699
	Observed in female (ZS)	0.142857	0.509191
	Observed in female (ZS)	0.190476	0.622921
	Observed in female (ZS)	0.238095	0.650931
	Observed in female (ZS)	0.285714	0.72109
	Observed in female (ZS)	0.333333	0.755664
	Observed in female (ZS)	0.380952	0.873421
	Observed in female (ZS)	0.428571	0.99102
	Observed in female (ZS)	0.47619	1.21316
	Observed in female (ZS)	0.52381	0.772661
	Observed in female (ZS)	0.571429	1.20252
	Observed in female (ZS)	0.619048	1.17517
	Observed in female (ZS)	0.666667	1.10553
	Observed in female (ZS)	0.714286	1.28137
	Observed in female (ZS)	0.761905	1.3925
	Observed in female (ZS)	0.809524	0.866234
	Observed in female (ZS)	0.857143	0.579582
	Observed in female (ZS)	0.904762	0.295843
	Observed in female (ZS)	0.952381	1.35247
	Simulated in female (ZS)	0.047619	0.189662
	Simulated in female (ZS)	0.0952381	0.301836
	Simulated in female (ZS)	0.142857	0.362659
	Simulated in female (ZS)	0.190476	0.332955
	Simulated in female (ZS)	0.238095	0.37004
	Simulated in female (ZS)	0.285714	0.543276
	Simulated in female (ZS)	0.333333	0.776469
	Simulated in female (ZS)	0.380952	0.888726
	Simulated in female (ZS)	0.428571	1.09377
	Simulated in female (ZS)	0.47619	1.14294
	Simulated in female (ZS)	0.52381	1.13426
	Simulated in female (ZS)	0.571429	1.19209
	Simulated in female (ZS)	0.619048	1.12417
	Simulated in female (ZS)	0.666667	1.10956
	Simulated in female (ZS)	0.714286	1.06657
	Simulated in female (ZS)	0.761905	0.984704
	Simulated in female (ZS)	0.809524	0.934053
	Simulated in female (ZS)	0.857143	0.976234
	Simulated in female (ZS)	0.904762	1.00231
	Simulated in female (ZS)	0.952381	0.840494
Supplementary Figure 8b right
	Set (curve)	Proportion_of_genetic_distance	CoC
	Observed in male (ZS)	0.0434783	0.293797
	Observed in male (ZS)	0.0869565	0.624106
	Observed in male (ZS)	0.130435	0.821801
	Observed in male (ZS)	0.173913	0.862343
	Observed in male (ZS)	0.217391	0.968051
	Observed in male (ZS)	0.26087	1.05973
	Observed in male (ZS)	0.304348	0.895424
	Observed in male (ZS)	0.347826	1.12298
	Observed in male (ZS)	0.391304	1.0488
	Observed in male (ZS)	0.434783	1.11275
	Observed in male (ZS)	0.478261	1.11962
	Observed in male (ZS)	0.521739	0.910305
	Observed in male (ZS)	0.565217	1.02871
	Observed in male (ZS)	0.608696	0.942694
	Observed in male (ZS)	0.652174	1.18373
	Observed in male (ZS)	0.695652	1.00125
	Observed in male (ZS)	0.73913	0.979234
	Observed in male (ZS)	0.782609	1.29997
	Observed in male (ZS)	0.826087	0.692216
	Observed in male (ZS)	0.869565	0.861361
	Observed in male (ZS)	0.913043	1.0031
	Observed in male (ZS)	0.956522	1.24567
	Simulated in male (ZS)	0.0434783	0.300212
	Simulated in male (ZS)	0.0869565	0.423826
	Simulated in male (ZS)	0.130435	0.556253
	Simulated in male (ZS)	0.173913	0.765517
	Simulated in male (ZS)	0.217391	0.979778
	Simulated in male (ZS)	0.26087	1.06752
	Simulated in male (ZS)	0.304348	1.06843
	Simulated in male (ZS)	0.347826	1.11159
	Simulated in male (ZS)	0.391304	1.02275
	Simulated in male (ZS)	0.434783	1.03029
	Simulated in male (ZS)	0.478261	1.01296
	Simulated in male (ZS)	0.521739	0.987557
	Simulated in male (ZS)	0.565217	1.03232
	Simulated in male (ZS)	0.608696	1.06039
	Simulated in male (ZS)	0.652174	1.01381
	Simulated in male (ZS)	0.695652	0.990206
	Simulated in male (ZS)	0.73913	0.98465
	Simulated in male (ZS)	0.782609	1.06343
	Simulated in male (ZS)	0.826087	0.961171
	Simulated in male (ZS)	0.869565	1.02503
	Simulated in male (ZS)	0.913043	1.03314
	Simulated in male (ZS)	0.956522	1.17291
Supplementary Figure 8c right
	Set (curve)	Proportion_of_genetic_distance	CoC
	Observed in female (BM)	0.0588235	0.120195
	Observed in female (BM)	0.117647	0.261814
	Observed in female (BM)	0.176471	0.553473
	Observed in female (BM)	0.235294	0.519558
	Observed in female (BM)	0.294118	0.647772
	Observed in female (BM)	0.352941	0.71498
	Observed in female (BM)	0.411765	0.896653
	Observed in female (BM)	0.470588	1.13244
	Observed in female (BM)	0.529412	0.979653
	Observed in female (BM)	0.588235	1.41664
	Observed in female (BM)	0.647059	1.20371
	Observed in female (BM)	0.705882	0.766225
	Observed in female (BM)	0.764706	1.47532
	Observed in female (BM)	0.823529	1.0403
	Observed in female (BM)	0.882353	1.01082
	Observed in female (BM)	0.941176	0
	Simulated in female (BM)	0.0588235	0.133207
	Simulated in female (BM)	0.117647	0.164235
	Simulated in female (BM)	0.176471	0.207138
	Simulated in female (BM)	0.235294	0.272202
	Simulated in female (BM)	0.294118	0.407196
	Simulated in female (BM)	0.352941	0.702613
	Simulated in female (BM)	0.411765	0.911813
	Simulated in female (BM)	0.470588	1.11122
	Simulated in female (BM)	0.529412	1.15416
	Simulated in female (BM)	0.588235	1.26455
	Simulated in female (BM)	0.647059	1.21495
	Simulated in female (BM)	0.705882	1.02752
	Simulated in female (BM)	0.764706	0.936838
	Simulated in female (BM)	0.823529	1.11749
	Simulated in female (BM)	0.882353	0.925451
	Simulated in female (BM)	0.941176	0.853575
Supplementary Figure 8d right
	Set (curve)	Proportion_of_genetic_distance	CoC
	Observed in male (BM)	0.0588235	0.145459
	Observed in male (BM)	0.117647	0.39962
	Observed in male (BM)	0.176471	0.343609
	Observed in male (BM)	0.235294	0.567751
	Observed in male (BM)	0.294118	0.740285
	Observed in male (BM)	0.352941	1.02945
	Observed in male (BM)	0.411765	0.961171
	Observed in male (BM)	0.470588	1.10627
	Observed in male (BM)	0.529412	0.870633
	Observed in male (BM)	0.588235	1.03913
	Observed in male (BM)	0.647059	1.17815
	Observed in male (BM)	0.705882	0.900674
	Observed in male (BM)	0.764706	1.13683
	Observed in male (BM)	0.823529	0.418428
	Observed in male (BM)	0.882353	1.09552
	Observed in male (BM)	0.941176	0.639053
	Simulated in male (BM)	0.0588235	0.17876
	Simulated in male (BM)	0.117647	0.247364
	Simulated in male (BM)	0.176471	0.313682
	Simulated in male (BM)	0.235294	0.434333
	Simulated in male (BM)	0.294118	0.757127
	Simulated in male (BM)	0.352941	1.02083
	Simulated in male (BM)	0.411765	1.14788
	Simulated in male (BM)	0.470588	1.10479
	Simulated in male (BM)	0.529412	1.13841
	Simulated in male (BM)	0.588235	1.1246
	Simulated in male (BM)	0.647059	1.09142
	Simulated in male (BM)	0.705882	0.933799
	Simulated in male (BM)	0.764706	0.9735
	Simulated in male (BM)	0.823529	1.05764
	Simulated in male (BM)	0.882353	1.00975
	Simulated in male (BM)	0.941176	1.06122
Supplementary Figure 8e right
	Set (curve)	Proportion_of_genetic_distance	CoC
	Observed in male (KYS)	0.04	0.195157
	Observed in male (KYS)	0.08	0.328808
	Observed in male (KYS)	0.12	0.380461
	Observed in male (KYS)	0.16	0.401822
	Observed in male (KYS)	0.2	0.513016
	Observed in male (KYS)	0.24	0.571875
	Observed in male (KYS)	0.28	0.710334
	Observed in male (KYS)	0.32	0.737451
	Observed in male (KYS)	0.36	0.881275
	Observed in male (KYS)	0.4	0.999095
	Observed in male (KYS)	0.44	0.967733
	Observed in male (KYS)	0.48	0.99408
	Observed in male (KYS)	0.52	0.988824
	Observed in male (KYS)	0.56	0.987946
	Observed in male (KYS)	0.6	1.10536
	Observed in male (KYS)	0.64	0.863271
	Observed in male (KYS)	0.68	1.16341
	Observed in male (KYS)	0.72	0.972114
	Observed in male (KYS)	0.76	1.05491
	Observed in male (KYS)	0.8	1.18661
	Observed in male (KYS)	0.84	1.17391
	Observed in male (KYS)	0.88	1.09238
	Observed in male (KYS)	0.92	1.21566
	Observed in male (KYS)	0.96	0.871341
	Simulated in male (KYS)	0.04	0.211366
	Simulated in male (KYS)	0.08	0.308345
	Simulated in male (KYS)	0.12	0.385936
	Simulated in male (KYS)	0.16	0.370395
	Simulated in male (KYS)	0.2	0.371012
	Simulated in male (KYS)	0.24	0.485124
	Simulated in male (KYS)	0.28	0.581578
	Simulated in male (KYS)	0.32	0.821108
	Simulated in male (KYS)	0.36	0.874859
	Simulated in male (KYS)	0.4	1.02406
	Simulated in male (KYS)	0.44	1.07965
	Simulated in male (KYS)	0.48	1.17402
	Simulated in male (KYS)	0.52	1.18724
	Simulated in male (KYS)	0.56	1.08396
	Simulated in male (KYS)	0.6	1.16225
	Simulated in male (KYS)	0.64	1.16858
	Simulated in male (KYS)	0.68	1.03123
	Simulated in male (KYS)	0.72	0.941803
	Simulated in male (KYS)	0.76	1.05302
	Simulated in male (KYS)	0.8	0.993846
	Simulated in male (KYS)	0.84	0.970606
	Simulated in male (KYS)	0.88	0.986537
	Simulated in male (KYS)	0.92	0.849477
	Simulated in male (KYS)	0.96	0.641258

## Sheet: Supplementary_Figure_9
Supplementary Figure 9
Panel at Row 1, Column 1
	Set	CO_number per chromatid	Proportion_of_chromatid
	Observed	0	0.107292
	Observed	1	0.284375
	Observed	2	0.305208
	Observed	3	0.203125
	Observed	4	0.078125
	Observed	5	0.0166667
	Observed	6	0.003125
	Observed	7	0.00208333
	Best-fit	0	0.0921588
	Best-fit	1	0.277247
	Best-fit	2	0.33831
	Best-fit	3	0.206
	Best-fit	4	0.0694473
	Best-fit	5	0.0145352
	Best-fit	6	0.00206445
	Best-fit	7	0.000215625
	Best-fit	8	1.89453e-05
	Best-fit	9	1.95313e-06
	Best-fit	10	1.95313e-07
Panel at Row 1, Column 2
	Set	CO_number per chromatid	Proportion_of_chromatid
	Observed	0	0.107292
	Observed	1	0.284375
	Observed	2	0.305208
	Observed	3	0.203125
	Observed	4	0.078125
	Observed	5	0.0166667
	Observed	6	0.003125
	Observed	7	0.00208333
	T2prob=0.04	0	0.105958
	T2prob=0.04	1	0.303947
	T2prob=0.04	2	0.346237
	T2prob=0.04	3	0.185834
	T2prob=0.04	4	0.0497281
	T2prob=0.04	5	0.00746563
	T2prob=0.04	6	0.000775
	T2prob=0.04	7	5.3125e-05
	T2prob=0.04	8	1.5625e-06
Panel at Row 1, Column 3
	Set	CO_number per chromatid	Proportion_of_chromatid
	Observed	0	0.107292
	Observed	1	0.284375
	Observed	2	0.305208
	Observed	3	0.203125
	Observed	4	0.078125
	Observed	5	0.0166667
	Observed	6	0.003125
	Observed	7	0.00208333
	L=0.13	0	0.04349
	L=0.13	1	0.159282
	L=0.13	2	0.28008
	L=0.13	3	0.273945
	L=0.13	4	0.162904
	L=0.13	5	0.0617246
	L=0.13	6	0.0154699
	L=0.13	7	0.00271445
	L=0.13	8	0.00035332
	L=0.13	9	3.41797e-05
	L=0.13	10	2.92969e-06
	L=0.13	11	1.95313e-07
Panel at Row 1, Column 4
	Set	CO_number per chromatid	Proportion_of_chromatid
	Observed	0	0.107292
	Observed	1	0.284375
	Observed	2	0.305208
	Observed	3	0.203125
	Observed	4	0.078125
	Observed	5	0.0166667
	Observed	6	0.003125
	Observed	7	0.00208333
	Smax=2.3	0	0.609481
	Smax=2.3	1	0.302513
	Smax=2.3	2	0.0740937
	Smax=2.3	3	0.012125
	Smax=2.3	4	0.00161875
	Smax=2.3	5	0.0001625
	Smax=2.3	6	6.25e-06
Panel at Row 1, Column 5
	Set	CO_number per chromatid	Proportion_of_chromatid
	Observed	0	0.107292
	Observed	1	0.284375
	Observed	2	0.305208
	Observed	3	0.203125
	Observed	4	0.078125
	Observed	5	0.0166667
	Observed	6	0.003125
	Observed	7	0.00208333
	cLR=0.7	0	0.139989
	cLR=0.7	1	0.344289
	cLR=0.7	2	0.322544
	cLR=0.7	3	0.147825
	cLR=0.7	4	0.0380758
	cLR=0.7	5	0.00640703
	cLR=0.7	6	0.000784375
	cLR=0.7	7	7.8125e-05
	cLR=0.7	8	6.64062e-06
	cLR=0.7	9	3.90625e-07
Panel at Row 2, Column 1
	Set (curve)	Proportion_of_genetic_distance	CoC
	Observed	0.0434783	0.293797
	Observed	0.0869565	0.624106
	Observed	0.130435	0.821801
	Observed	0.173913	0.862343
	Observed	0.217391	0.968051
	Observed	0.26087	1.05973
	Observed	0.304348	0.895424
	Observed	0.347826	1.12298
	Observed	0.391304	1.0488
	Observed	0.434783	1.11275
	Observed	0.478261	1.11962
	Observed	0.521739	0.910305
	Observed	0.565217	1.02871
	Observed	0.608696	0.942694
	Observed	0.652174	1.18373
	Observed	0.695652	1.00125
	Observed	0.73913	0.979234
	Observed	0.782609	1.29997
	Observed	0.826087	0.692216
	Observed	0.869565	0.861361
	Observed	0.913043	1.0031
	Observed	0.956522	1.24567
	best-fit	0.0434783	0.300212
	best-fit	0.0869565	0.423826
	best-fit	0.130435	0.556253
	best-fit	0.173913	0.765517
	best-fit	0.217391	0.979778
	best-fit	0.26087	1.06752
	best-fit	0.304348	1.06843
	best-fit	0.347826	1.11159
	best-fit	0.391304	1.02275
	best-fit	0.434783	1.03029
	best-fit	0.478261	1.01296
	best-fit	0.521739	0.987557
	best-fit	0.565217	1.03232
	best-fit	0.608696	1.06039
	best-fit	0.652174	1.01381
	best-fit	0.695652	0.990206
	best-fit	0.73913	0.98465
	best-fit	0.782609	1.06343
	best-fit	0.826087	0.961171
	best-fit	0.869565	1.02503
	best-fit	0.913043	1.03314
	best-fit	0.956522	1.17291
Panel at Row 2, Column 2
	Set (curve)	Proportion_of_genetic_distance	CoC
	Observed	0.0434783	0.293797
	Observed	0.0869565	0.624106
	Observed	0.130435	0.821801
	Observed	0.173913	0.862343
	Observed	0.217391	0.968051
	Observed	0.26087	1.05973
	Observed	0.304348	0.895424
	Observed	0.347826	1.12298
	Observed	0.391304	1.0488
	Observed	0.434783	1.11275
	Observed	0.478261	1.11962
	Observed	0.521739	0.910305
	Observed	0.565217	1.02871
	Observed	0.608696	0.942694
	Observed	0.652174	1.18373
	Observed	0.695652	1.00125
	Observed	0.73913	0.979234
	Observed	0.782609	1.29997
	Observed	0.826087	0.692216
	Observed	0.869565	0.861361
	Observed	0.913043	1.0031
	Observed	0.956522	1.24567
	T2prob=0.04	0.0434783	0.213986
	T2prob=0.04	0.0869565	0.321666
	T2prob=0.04	0.130435	0.437258
	T2prob=0.04	0.173913	0.668545
	T2prob=0.04	0.217391	0.946676
	T2prob=0.04	0.26087	1.05695
	T2prob=0.04	0.304348	1.13102
	T2prob=0.04	0.347826	1.1154
	T2prob=0.04	0.391304	1.03845
	T2prob=0.04	0.434783	1.01388
	T2prob=0.04	0.478261	1.05941
	T2prob=0.04	0.521739	1.00518
	T2prob=0.04	0.565217	0.966666
	T2prob=0.04	0.608696	1.0241
	T2prob=0.04	0.652174	1.05135
	T2prob=0.04	0.695652	1.00626
	T2prob=0.04	0.73913	1.01716
	T2prob=0.04	0.782609	1.03658
	T2prob=0.04	0.826087	1.01016
	T2prob=0.04	0.869565	1.0056
	T2prob=0.04	0.913043	0.959229
	T2prob=0.04	0.956522	1.05584
Panel at Row 2, Column 3
	Set (curve)	Proportion_of_genetic_distance	CoC
	Observed	0.0434783	0.293797
	Observed	0.0869565	0.624106
	Observed	0.130435	0.821801
	Observed	0.173913	0.862343
	Observed	0.217391	0.968051
	Observed	0.26087	1.05973
	Observed	0.304348	0.895424
	Observed	0.347826	1.12298
	Observed	0.391304	1.0488
	Observed	0.434783	1.11275
	Observed	0.478261	1.11962
	Observed	0.521739	0.910305
	Observed	0.565217	1.02871
	Observed	0.608696	0.942694
	Observed	0.652174	1.18373
	Observed	0.695652	1.00125
	Observed	0.73913	0.979234
	Observed	0.782609	1.29997
	Observed	0.826087	0.692216
	Observed	0.869565	0.861361
	Observed	0.913043	1.0031
	Observed	0.956522	1.24567
	L=0.13	0.0434783	0.248156
	L=0.13	0.0869565	0.532682
	L=0.13	0.130435	0.859232
	L=0.13	0.173913	1.05816
	L=0.13	0.217391	1.07863
	L=0.13	0.26087	1.06153
	L=0.13	0.304348	1.01341
	L=0.13	0.347826	1.01302
	L=0.13	0.391304	1.0523
	L=0.13	0.434783	0.998765
	L=0.13	0.478261	1.01743
	L=0.13	0.521739	1.018
	L=0.13	0.565217	1.03915
	L=0.13	0.608696	1.01944
	L=0.13	0.652174	1.01165
	L=0.13	0.695652	1.01723
	L=0.13	0.73913	1.03849
	L=0.13	0.782609	1.02676
	L=0.13	0.826087	1.01379
	L=0.13	0.869565	0.988584
	L=0.13	0.913043	1.06792
	L=0.13	0.956522	0.9885
Panel at Row 2, Column 4
	Set (curve)	Proportion_of_genetic_distance	CoC
	Observed	0.0434783	0.293797
	Observed	0.0869565	0.624106
	Observed	0.130435	0.821801
	Observed	0.173913	0.862343
	Observed	0.217391	0.968051
	Observed	0.26087	1.05973
	Observed	0.304348	0.895424
	Observed	0.347826	1.12298
	Observed	0.391304	1.0488
	Observed	0.434783	1.11275
	Observed	0.478261	1.11962
	Observed	0.521739	0.910305
	Observed	0.565217	1.02871
	Observed	0.608696	0.942694
	Observed	0.652174	1.18373
	Observed	0.695652	1.00125
	Observed	0.73913	0.979234
	Observed	0.782609	1.29997
	Observed	0.826087	0.692216
	Observed	0.869565	0.861361
	Observed	0.913043	1.0031
	Observed	0.956522	1.24567
	Smax=2.3	0.0434783	0.691636
	Smax=2.3	0.0869565	1.06271
	Smax=2.3	0.130435	1.00047
	Smax=2.3	0.173913	1.03605
	Smax=2.3	0.217391	1.17731
	Smax=2.3	0.26087	1.05681
	Smax=2.3	0.304348	1.09373
	Smax=2.3	0.347826	0.978392
	Smax=2.3	0.391304	1.04443
	Smax=2.3	0.434783	1.09335
	Smax=2.3	0.478261	1.14443
	Smax=2.3	0.521739	1.04995
	Smax=2.3	0.565217	1.02598
	Smax=2.3	0.608696	1.11185
	Smax=2.3	0.652174	1.04342
	Smax=2.3	0.695652	1.15268
	Smax=2.3	0.73913	1.01064
	Smax=2.3	0.782609	0.865685
	Smax=2.3	0.826087	0.988591
	Smax=2.3	0.869565	0.903254
	Smax=2.3	0.913043	1.40333
	Smax=2.3	0.956522	0.629129
Panel at Row 2, Column 5
	Set (curve)	Proportion_of_genetic_distance	CoC
	Observed	0.0434783	0.293797
	Observed	0.0869565	0.624106
	Observed	0.130435	0.821801
	Observed	0.173913	0.862343
	Observed	0.217391	0.968051
	Observed	0.26087	1.05973
	Observed	0.304348	0.895424
	Observed	0.347826	1.12298
	Observed	0.391304	1.0488
	Observed	0.434783	1.11275
	Observed	0.478261	1.11962
	Observed	0.521739	0.910305
	Observed	0.565217	1.02871
	Observed	0.608696	0.942694
	Observed	0.652174	1.18373
	Observed	0.695652	1.00125
	Observed	0.73913	0.979234
	Observed	0.782609	1.29997
	Observed	0.826087	0.692216
	Observed	0.869565	0.861361
	Observed	0.913043	1.0031
	Observed	0.956522	1.24567
	cLR=0.7	0.0434783	0.383407
	cLR=0.7	0.0869565	0.492985
	cLR=0.7	0.130435	0.576104
	cLR=0.7	0.173913	0.703749
	cLR=0.7	0.217391	0.937739
	cLR=0.7	0.26087	1.04334
	cLR=0.7	0.304348	1.06373
	cLR=0.7	0.347826	1.10246
	cLR=0.7	0.391304	1.05942
	cLR=0.7	0.434783	1.0851
	cLR=0.7	0.478261	1.02637
	cLR=0.7	0.521739	0.980456
	cLR=0.7	0.565217	1.09041
	cLR=0.7	0.608696	0.93176
	cLR=0.7	0.652174	1.00559
	cLR=0.7	0.695652	1.1066
	cLR=0.7	0.73913	1.08314
	cLR=0.7	0.782609	0.954125
	cLR=0.7	0.826087	1.00777
	cLR=0.7	0.869565	1.23275
	cLR=0.7	0.913043	1.18167
	cLR=0.7	0.956522	1.1731
Panel at Row 3, Column 1
	Set	CO_number per chromatid	Proportion_of_chromatid
	Observed	0	0.107292
	Observed	1	0.284375
	Observed	2	0.305208
	Observed	3	0.203125
	Observed	4	0.078125
	Observed	5	0.0166667
	Observed	6	0.003125
	Observed	7	0.00208333
	A=7	0	0.237866
	A=7	1	0.393983
	A=7	2	0.256823
	A=7	3	0.0883766
	A=7	4	0.0194062
	A=7	5	0.00309844
	A=7	6	0.000401563
	A=7	7	4.21875e-05
	A=7	8	2.34375e-06
Panel at Row 3, Column 2
	Set	CO_number per chromatid	Proportion_of_chromatid
	Observed	0	0.107292
	Observed	1	0.284375
	Observed	2	0.305208
	Observed	3	0.203125
	Observed	4	0.078125
	Observed	5	0.0166667
	Observed	6	0.003125
	Observed	7	0.00208333
	T2prob=0.085	0	0.0782063
	T2prob=0.085	1	0.25071
	T2prob=0.085	2	0.329058
	T2prob=0.085	3	0.224267
	T2prob=0.085	4	0.0895391
	T2prob=0.085	5	0.0233625
	T2prob=0.085	6	0.00424844
	T2prob=0.085	7	0.000557813
	T2prob=0.085	8	4.84375e-05
	T2prob=0.085	9	2.34375e-06
Panel at Row 3, Column 3
	Set	CO_number per chromatid	Proportion_of_chromatid
	Observed	0	0.107292
	Observed	1	0.284375
	Observed	2	0.305208
	Observed	3	0.203125
	Observed	4	0.078125
	Observed	5	0.0166667
	Observed	6	0.003125
	Observed	7	0.00208333
	L=0.33	0	0.135589
	L=0.33	1	0.346327
	L=0.33	2	0.328997
	L=0.33	3	0.145687
	L=0.33	4	0.0361461
	L=0.33	5	0.00629453
	L=0.33	6	0.0008625
	L=0.33	7	9.0625e-05
	L=0.33	8	5.85938e-06
	L=0.33	9	3.90625e-07
Panel at Row 3, Column 4
	Set	CO_number per chromatid	Proportion_of_chromatid
	Observed	0	0.107292
	Observed	1	0.284375
	Observed	2	0.305208
	Observed	3	0.203125
	Observed	4	0.078125
	Observed	5	0.0166667
	Observed	6	0.003125
	Observed	7	0.00208333
	Smax=4.7	0	0.0609984
	Smax=4.7	1	0.226378
	Smax=4.7	2	0.332292
	Smax=4.7	3	0.247808
	Smax=4.7	4	0.102577
	Smax=4.7	5	0.0253766
	Smax=4.7	6	0.00410156
	Smax=4.7	7	0.000435938
	Smax=4.7	8	3.125e-05
	Smax=4.7	9	1.5625e-06
Panel at Row 3, Column 5
	Set	CO_number per chromatid	Proportion_of_chromatid
	Observed	0	0.107292
	Observed	1	0.284375
	Observed	2	0.305208
	Observed	3	0.203125
	Observed	4	0.078125
	Observed	5	0.0166667
	Observed	6	0.003125
	Observed	7	0.00208333
	cLR=1.4	0	0.611369
	cLR=1.4	1	0.302656
	cLR=1.4	2	0.0735375
	cLR=1.4	3	0.0112625
	cLR=1.4	4	0.00109375
	cLR=1.4	5	8.125e-05
Panel at Row 4, Column 1
	Set (curve)	Proportion_of_genetic_distance	CoC
	Observed	0.0434783	0.293797
	Observed	0.0869565	0.624106
	Observed	0.130435	0.821801
	Observed	0.173913	0.862343
	Observed	0.217391	0.968051
	Observed	0.26087	1.05973
	Observed	0.304348	0.895424
	Observed	0.347826	1.12298
	Observed	0.391304	1.0488
	Observed	0.434783	1.11275
	Observed	0.478261	1.11962
	Observed	0.521739	0.910305
	Observed	0.565217	1.02871
	Observed	0.608696	0.942694
	Observed	0.652174	1.18373
	Observed	0.695652	1.00125
	Observed	0.73913	0.979234
	Observed	0.782609	1.29997
	Observed	0.826087	0.692216
	Observed	0.869565	0.861361
	Observed	0.913043	1.0031
	Observed	0.956522	1.24567
	A=7	0.0434783	0.427769
	A=7	0.0869565	0.62277
	A=7	0.130435	0.68976
	A=7	0.173913	0.766916
	A=7	0.217391	0.821971
	A=7	0.26087	0.899092
	A=7	0.304348	0.952417
	A=7	0.347826	1.0176
	A=7	0.391304	0.973603
	A=7	0.434783	1.05408
	A=7	0.478261	1.01843
	A=7	0.521739	1.05061
	A=7	0.565217	1.00105
	A=7	0.608696	1.10079
	A=7	0.652174	1.03855
	A=7	0.695652	1.01076
	A=7	0.73913	1.08795
	A=7	0.782609	1.04791
	A=7	0.826087	1.00692
	A=7	0.869565	1.01987
	A=7	0.913043	1.09132
	A=7	0.956522	1.0057
Panel at Row 4, Column 2
	Set (curve)	Proportion_of_genetic_distance	CoC
	Observed	0.0434783	0.293797
	Observed	0.0869565	0.624106
	Observed	0.130435	0.821801
	Observed	0.173913	0.862343
	Observed	0.217391	0.968051
	Observed	0.26087	1.05973
	Observed	0.304348	0.895424
	Observed	0.347826	1.12298
	Observed	0.391304	1.0488
	Observed	0.434783	1.11275
	Observed	0.478261	1.11962
	Observed	0.521739	0.910305
	Observed	0.565217	1.02871
	Observed	0.608696	0.942694
	Observed	0.652174	1.18373
	Observed	0.695652	1.00125
	Observed	0.73913	0.979234
	Observed	0.782609	1.29997
	Observed	0.826087	0.692216
	Observed	0.869565	0.861361
	Observed	0.913043	1.0031
	Observed	0.956522	1.24567
	T2prob=0.085	0.0434783	0.37768
	T2prob=0.085	0.0869565	0.529873
	T2prob=0.085	0.130435	0.614629
	T2prob=0.085	0.173913	0.786563
	T2prob=0.085	0.217391	0.971981
	T2prob=0.085	0.26087	1.05421
	T2prob=0.085	0.304348	1.07671
	T2prob=0.085	0.347826	1.05089
	T2prob=0.085	0.391304	1.07923
	T2prob=0.085	0.434783	1.00831
	T2prob=0.085	0.478261	1.04105
	T2prob=0.085	0.521739	0.975845
	T2prob=0.085	0.565217	0.999127
	T2prob=0.085	0.608696	1.02999
	T2prob=0.085	0.652174	1.01677
	T2prob=0.085	0.695652	1.01843
	T2prob=0.085	0.73913	1.00507
	T2prob=0.085	0.782609	1.02326
	T2prob=0.085	0.826087	1.03579
	T2prob=0.085	0.869565	1.00455
	T2prob=0.085	0.913043	1.04367
	T2prob=0.085	0.956522	0.965476
Panel at Row 4, Column 3
	Set (curve)	Proportion_of_genetic_distance	CoC
	Observed	0.0434783	0.293797
	Observed	0.0869565	0.624106
	Observed	0.130435	0.821801
	Observed	0.173913	0.862343
	Observed	0.217391	0.968051
	Observed	0.26087	1.05973
	Observed	0.304348	0.895424
	Observed	0.347826	1.12298
	Observed	0.391304	1.0488
	Observed	0.434783	1.11275
	Observed	0.478261	1.11962
	Observed	0.521739	0.910305
	Observed	0.565217	1.02871
	Observed	0.608696	0.942694
	Observed	0.652174	1.18373
	Observed	0.695652	1.00125
	Observed	0.73913	0.979234
	Observed	0.782609	1.29997
	Observed	0.826087	0.692216
	Observed	0.869565	0.861361
	Observed	0.913043	1.0031
	Observed	0.956522	1.24567
	L=0.33	0.0434783	0.363917
	L=0.33	0.0869565	0.518926
	L=0.33	0.130435	0.53307
	L=0.33	0.173913	0.582963
	L=0.33	0.217391	0.692548
	L=0.33	0.26087	0.868946
	L=0.33	0.304348	0.964788
	L=0.33	0.347826	1.08265
	L=0.33	0.391304	1.09209
	L=0.33	0.434783	1.1755
	L=0.33	0.478261	1.05037
	L=0.33	0.521739	1.07887
	L=0.33	0.565217	1.0542
	L=0.33	0.608696	1.02299
	L=0.33	0.652174	0.998919
	L=0.33	0.695652	1.00519
	L=0.33	0.73913	1.01356
	L=0.33	0.782609	1.05837
	L=0.33	0.826087	1.00578
	L=0.33	0.869565	0.931698
	L=0.33	0.913043	1.04341
	L=0.33	0.956522	1.05163
Panel at Row 4, Column 4
	Set (curve)	Proportion_of_genetic_distance	CoC
	Observed	0.0434783	0.293797
	Observed	0.0869565	0.624106
	Observed	0.130435	0.821801
	Observed	0.173913	0.862343
	Observed	0.217391	0.968051
	Observed	0.26087	1.05973
	Observed	0.304348	0.895424
	Observed	0.347826	1.12298
	Observed	0.391304	1.0488
	Observed	0.434783	1.11275
	Observed	0.478261	1.11962
	Observed	0.521739	0.910305
	Observed	0.565217	1.02871
	Observed	0.608696	0.942694
	Observed	0.652174	1.18373
	Observed	0.695652	1.00125
	Observed	0.73913	0.979234
	Observed	0.782609	1.29997
	Observed	0.826087	0.692216
	Observed	0.869565	0.861361
	Observed	0.913043	1.0031
	Observed	0.956522	1.24567
	Smax=4.7	0.0434783	0.268316
	Smax=4.7	0.0869565	0.406004
	Smax=4.7	0.130435	0.644821
	Smax=4.7	0.173913	0.848229
	Smax=4.7	0.217391	1.04655
	Smax=4.7	0.26087	1.10935
	Smax=4.7	0.304348	1.05101
	Smax=4.7	0.347826	1.01098
	Smax=4.7	0.391304	1.01194
	Smax=4.7	0.434783	1.00909
	Smax=4.7	0.478261	1.00955
	Smax=4.7	0.521739	0.995203
	Smax=4.7	0.565217	0.998375
	Smax=4.7	0.608696	1.00518
	Smax=4.7	0.652174	0.996467
	Smax=4.7	0.695652	1.00491
	Smax=4.7	0.73913	0.988283
	Smax=4.7	0.782609	1.08143
	Smax=4.7	0.826087	1.0086
	Smax=4.7	0.869565	0.977369
	Smax=4.7	0.913043	1.05453
	Smax=4.7	0.956522	1.0062
Panel at Row 4, Column 5
	Set (curve)	Proportion_of_genetic_distance	CoC
	Observed	0.0434783	0.293797
	Observed	0.0869565	0.624106
	Observed	0.130435	0.821801
	Observed	0.173913	0.862343
	Observed	0.217391	0.968051
	Observed	0.26087	1.05973
	Observed	0.304348	0.895424
	Observed	0.347826	1.12298
	Observed	0.391304	1.0488
	Observed	0.434783	1.11275
	Observed	0.478261	1.11962
	Observed	0.521739	0.910305
	Observed	0.565217	1.02871
	Observed	0.608696	0.942694
	Observed	0.652174	1.18373
	Observed	0.695652	1.00125
	Observed	0.73913	0.979234
	Observed	0.782609	1.29997
	Observed	0.826087	0.692216
	Observed	0.869565	0.861361
	Observed	0.913043	1.0031
	Observed	0.956522	1.24567
	cLR=1.4	0.0434783	0.614276
	cLR=1.4	0.0869565	0.955381
	cLR=1.4	0.130435	1.07453
	cLR=1.4	0.173913	1.00489
	cLR=1.4	0.217391	1.02412
	cLR=1.4	0.26087	0.964713
	cLR=1.4	0.304348	1.14395
	cLR=1.4	0.347826	1.07355
	cLR=1.4	0.391304	0.99055
	cLR=1.4	0.434783	0.99845
	cLR=1.4	0.478261	0.957247
	cLR=1.4	0.521739	0.980746
	cLR=1.4	0.565217	0.95854
	cLR=1.4	0.608696	1.08977
	cLR=1.4	0.652174	1.00984
	cLR=1.4	0.695652	0.989321
	cLR=1.4	0.73913	1.06011
	cLR=1.4	0.782609	1.26654
	cLR=1.4	0.826087	1.16579
	cLR=1.4	0.869565	0.925315
	cLR=1.4	0.913043	1.2178
	cLR=1.4	0.956522	1.00358

## Sheet: Supplementary_Figure_10a 
Supplementary Figure 10a
	Set (curve)	Proportion_of_genetic_distance	CoC
	Observed	0.04	0.195157
	Observed	0.08	0.328808
	Observed	0.12	0.380461
	Observed	0.16	0.401822
	Observed	0.2	0.513016
	Observed	0.24	0.571875
	Observed	0.28	0.710334
	Observed	0.32	0.737451
	Observed	0.36	0.881275
	Observed	0.4	0.999095
	Observed	0.44	0.967733
	Observed	0.48	0.99408
	Observed	0.52	0.988824
	Observed	0.56	0.987946
	Observed	0.6	1.10536
	Observed	0.64	0.863271
	Observed	0.68	1.16341
	Observed	0.72	0.972114
	Observed	0.76	1.05491
	Observed	0.8	1.18661
	Observed	0.84	1.17391
	Observed	0.88	1.09238
	Observed	0.92	1.21566
	Observed	0.96	0.871341
	Extracted_set_1	0.04	0.260979
	Extracted_set_1	0.08	0.266166
	Extracted_set_1	0.12	0.390821
	Extracted_set_1	0.16	0.503384
	Extracted_set_1	0.2	0.50562
	Extracted_set_1	0.24	0.429616
	Extracted_set_1	0.28	0.536159
	Extracted_set_1	0.32	0.598388
	Extracted_set_1	0.36	1.08832
	Extracted_set_1	0.4	1.04701
	Extracted_set_1	0.44	1.08998
	Extracted_set_1	0.48	1.06313
	Extracted_set_1	0.52	0.962623
	Extracted_set_1	0.56	0.827501
	Extracted_set_1	0.6	0.533687
	Extracted_set_1	0.64	1.04871
	Extracted_set_1	0.68	1.35613
	Extracted_set_1	0.72	1.17697
	Extracted_set_1	0.76	0.94596
	Extracted_set_1	0.8	1.3518
	Extracted_set_1	0.84	1.03549
	Extracted_set_1	0.88	1.03518
	Extracted_set_1	0.92	1.73154
	Extracted_set_1	0.96	0
	Extracted_set_2	0.04	0.187456
	Extracted_set_2	0.08	0.337557
	Extracted_set_2	0.12	0.243934
	Extracted_set_2	0.16	0.470713
	Extracted_set_2	0.2	0.533364
	Extracted_set_2	0.24	0.719854
	Extracted_set_2	0.28	0.688054
	Extracted_set_2	0.32	0.602491
	Extracted_set_2	0.36	0.937033
	Extracted_set_2	0.4	0.862626
	Extracted_set_2	0.44	1.00343
	Extracted_set_2	0.48	1.11644
	Extracted_set_2	0.52	1.24412
	Extracted_set_2	0.56	1.15455
	Extracted_set_2	0.6	0.920817
	Extracted_set_2	0.64	0.892719
	Extracted_set_2	0.68	0.530647
	Extracted_set_2	0.72	1.20012
	Extracted_set_2	0.76	0.621246
	Extracted_set_2	0.8	1.29883
	Extracted_set_2	0.84	0.579537
	Extracted_set_2	0.88	1.6951
	Extracted_set_2	0.92	0.805984
	Extracted_set_2	0.96	0.444444
	Extracted_set_3	0.04	0.198652
	Extracted_set_3	0.08	0.299918
	Extracted_set_3	0.12	0.424003
	Extracted_set_3	0.16	0.363003
	Extracted_set_3	0.2	0.584827
	Extracted_set_3	0.24	0.441747
	Extracted_set_3	0.28	0.792986
	Extracted_set_3	0.32	0.755246
	Extracted_set_3	0.36	0.666457
	Extracted_set_3	0.4	1.08351
	Extracted_set_3	0.44	1.38683
	Extracted_set_3	0.48	0.800897
	Extracted_set_3	0.52	1.11203
	Extracted_set_3	0.56	1.04424
	Extracted_set_3	0.6	1.16978
	Extracted_set_3	0.64	0.577526
	Extracted_set_3	0.68	1.41727
	Extracted_set_3	0.72	0.849493
	Extracted_set_3	0.76	0.892485
	Extracted_set_3	0.8	1.73239
	Extracted_set_3	0.84	1.18587
	Extracted_set_3	0.88	0.567058
	Extracted_set_3	0.92	0.960179
	Extracted_set_3	0.96	2.25882
	Extracted_set_4	0.04	0.156678
	Extracted_set_4	0.08	0.332187
	Extracted_set_4	0.12	0.523789
	Extracted_set_4	0.16	0.478891
	Extracted_set_4	0.2	0.523288
	Extracted_set_4	0.24	0.814044
	Extracted_set_4	0.28	0.57808
	Extracted_set_4	0.32	0.604411
	Extracted_set_4	0.36	0.443844
	Extracted_set_4	0.4	1.17171
	Extracted_set_4	0.44	0.785936
	Extracted_set_4	0.48	1.13561
	Extracted_set_4	0.52	0.961984
	Extracted_set_4	0.56	1.11591
	Extracted_set_4	0.6	0.885543
	Extracted_set_4	0.64	0.807826
	Extracted_set_4	0.68	1.11749
	Extracted_set_4	0.72	1.12137
	Extracted_set_4	0.76	0.743506
	Extracted_set_4	0.8	1.57324
	Extracted_set_4	0.84	1.06593
	Extracted_set_4	0.88	1.29537
	Extracted_set_4	0.92	1.14683
	Extracted_set_4	0.96	0.984615
	Extracted_set_5	0.04	0.092551
	Extracted_set_5	0.08	0.288265
	Extracted_set_5	0.12	0.327605
	Extracted_set_5	0.16	0.433393
	Extracted_set_5	0.2	0.335991
	Extracted_set_5	0.24	0.716042
	Extracted_set_5	0.28	0.789154
	Extracted_set_5	0.32	0.629158
	Extracted_set_5	0.36	1.06157
	Extracted_set_5	0.4	0.916532
	Extracted_set_5	0.44	0.948526
	Extracted_set_5	0.48	0.973897
	Extracted_set_5	0.52	1.04518
	Extracted_set_5	0.56	0.932578
	Extracted_set_5	0.6	1.0256
	Extracted_set_5	0.64	0.848441
	Extracted_set_5	0.68	0.873404
	Extracted_set_5	0.72	1.08012
	Extracted_set_5	0.76	1.3693
	Extracted_set_5	0.8	1.21951
	Extracted_set_5	0.84	0.68477
	Extracted_set_5	0.88	1.62643
	Extracted_set_5	0.92	1.71189
	Extracted_set_5	0.96	1.16364
	Extracted_set_6	0.04	0.182404
	Extracted_set_6	0.08	0.251765
	Extracted_set_6	0.12	0.493189
	Extracted_set_6	0.16	0.267074
	Extracted_set_6	0.2	0.451949
	Extracted_set_6	0.24	0.715596
	Extracted_set_6	0.28	0.817447
	Extracted_set_6	0.32	0.839327
	Extracted_set_6	0.36	1.02353
	Extracted_set_6	0.4	1.01705
	Extracted_set_6	0.44	0.978417
	Extracted_set_6	0.48	1.21552
	Extracted_set_6	0.52	0.877998
	Extracted_set_6	0.56	1.19759
	Extracted_set_6	0.6	1.18341
	Extracted_set_6	0.64	0.719477
	Extracted_set_6	0.68	0.618969
	Extracted_set_6	0.72	1.10119
	Extracted_set_6	0.76	1.32101
	Extracted_set_6	0.8	1.44808
	Extracted_set_6	0.84	1.10538
	Extracted_set_6	0.88	0.543225
	Extracted_set_6	0.92	1.26295
	Extracted_set_6	0.96	2.14047
	Extracted_set_7	0.04	0.321326
	Extracted_set_7	0.08	0.332542
	Extracted_set_7	0.12	0.220705
	Extracted_set_7	0.16	0.377331
	Extracted_set_7	0.2	0.690713
	Extracted_set_7	0.24	0.608658
	Extracted_set_7	0.28	0.802605
	Extracted_set_7	0.32	0.590089
	Extracted_set_7	0.36	0.683174
	Extracted_set_7	0.4	0.990094
	Extracted_set_7	0.44	1.02854
	Extracted_set_7	0.48	1.25403
	Extracted_set_7	0.52	1.11455
	Extracted_set_7	0.56	0.989721
	Extracted_set_7	0.6	1.22035
	Extracted_set_7	0.64	0.970799
	Extracted_set_7	0.68	0.766235
	Extracted_set_7	0.72	1.05575
	Extracted_set_7	0.76	0.808132
	Extracted_set_7	0.8	0.958697
	Extracted_set_7	0.84	1.53193
	Extracted_set_7	0.88	0.717307
	Extracted_set_7	0.92	1.30557
	Extracted_set_7	0.96	1.79272
	Extracted_set_8	0.04	0.0850326
	Extracted_set_8	0.08	0.358827
	Extracted_set_8	0.12	0.358989
	Extracted_set_8	0.16	0.491253
	Extracted_set_8	0.2	0.545208
	Extracted_set_8	0.24	0.417218
	Extracted_set_8	0.28	0.683584
	Extracted_set_8	0.32	0.819791
	Extracted_set_8	0.36	0.858376
	Extracted_set_8	0.4	1.12373
	Extracted_set_8	0.44	0.878906
	Extracted_set_8	0.48	0.897581
	Extracted_set_8	0.52	1.18899
	Extracted_set_8	0.56	1.10477
	Extracted_set_8	0.6	1.10006
	Extracted_set_8	0.64	0.926363
	Extracted_set_8	0.68	1.25005
	Extracted_set_8	0.72	0.828405
	Extracted_set_8	0.76	1.25241
	Extracted_set_8	0.8	0.726907
	Extracted_set_8	0.84	1.3515
	Extracted_set_8	0.88	1.20704
	Extracted_set_8	0.92	0.300752
	Extracted_set_8	0.96	0.886427
	Extracted_set_9	0.04	0.245998
	Extracted_set_9	0.08	0.315898
	Extracted_set_9	0.12	0.336478
	Extracted_set_9	0.16	0.400467
	Extracted_set_9	0.2	0.503375
	Extracted_set_9	0.24	0.581496
	Extracted_set_9	0.28	0.752456
	Extracted_set_9	0.32	0.837562
	Extracted_set_9	0.36	1.00626
	Extracted_set_9	0.4	1.25009
	Extracted_set_9	0.44	0.736972
	Extracted_set_9	0.48	1.34801
	Extracted_set_9	0.52	0.572957
	Extracted_set_9	0.56	1.00327
	Extracted_set_9	0.6	0.961392
	Extracted_set_9	0.64	0.906962
	Extracted_set_9	0.68	0.873093
	Extracted_set_9	0.72	0.820057
	Extracted_set_9	0.76	0.947164
	Extracted_set_9	0.8	1.91101
	Extracted_set_9	0.84	0.914438
	Extracted_set_9	0.88	2.09652
	Extracted_set_9	0.92	1.17284
	Extracted_set_9	0.96	0
	Extracted_set_10	0.04	0.174407
	Extracted_set_10	0.08	0.381286
	Extracted_set_10	0.12	0.423306
	Extracted_set_10	0.16	0.464582
	Extracted_set_10	0.2	0.262334
	Extracted_set_10	0.24	0.521828
	Extracted_set_10	0.28	0.624368
	Extracted_set_10	0.32	0.74813
	Extracted_set_10	0.36	0.902667
	Extracted_set_10	0.4	1.00152
	Extracted_set_10	0.44	1.15049
	Extracted_set_10	0.48	0.836278
	Extracted_set_10	0.52	1.12954
	Extracted_set_10	0.56	0.961437
	Extracted_set_10	0.6	1.39701
	Extracted_set_10	0.64	0.78939
	Extracted_set_10	0.68	1.20354
	Extracted_set_10	0.72	0.694326
	Extracted_set_10	0.76	0.940301
	Extracted_set_10	0.8	1.45167
	Extracted_set_10	0.84	1.02744
	Extracted_set_10	0.88	1.10273
	Extracted_set_10	0.92	1.66415
	Extracted_set_10	0.96	0.987654
	Extracted_set_11	0.04	0.171625
	Extracted_set_11	0.08	0.370425
	Extracted_set_11	0.12	0.375981
	Extracted_set_11	0.16	0.401272
	Extracted_set_11	0.2	0.431253
	Extracted_set_11	0.24	0.536245
	Extracted_set_11	0.28	0.749813
	Extracted_set_11	0.32	0.756814
	Extracted_set_11	0.36	0.947205
	Extracted_set_11	0.4	0.840414
	Extracted_set_11	0.44	1.08656
	Extracted_set_11	0.48	0.96916
	Extracted_set_11	0.52	0.742635
	Extracted_set_11	0.56	0.947156
	Extracted_set_11	0.6	1.32044
	Extracted_set_11	0.64	1.0883
	Extracted_set_11	0.68	1.18497
	Extracted_set_11	0.72	1.05899
	Extracted_set_11	0.76	1.02293
	Extracted_set_11	0.8	0.882939
	Extracted_set_11	0.84	1.02437
	Extracted_set_11	0.88	0.898834
	Extracted_set_11	0.92	1.51515
	Extracted_set_11	0.96	1.02564
	Extracted_set_12	0.04	0.230366
	Extracted_set_12	0.08	0.284409
	Extracted_set_12	0.12	0.408027
	Extracted_set_12	0.16	0.305571
	Extracted_set_12	0.2	0.384182
	Extracted_set_12	0.24	0.556581
	Extracted_set_12	0.28	0.709513
	Extracted_set_12	0.32	0.595639
	Extracted_set_12	0.36	0.847224
	Extracted_set_12	0.4	1.00309
	Extracted_set_12	0.44	0.952931
	Extracted_set_12	0.48	0.610924
	Extracted_set_12	0.52	1.19597
	Extracted_set_12	0.56	1.19915
	Extracted_set_12	0.6	1.18972
	Extracted_set_12	0.64	0.835938
	Extracted_set_12	0.68	1.44014
	Extracted_set_12	0.72	1.22484
	Extracted_set_12	0.76	0.709999
	Extracted_set_12	0.8	1.02411
	Extracted_set_12	0.84	1.40895
	Extracted_set_12	0.88	1.06928
	Extracted_set_12	0.92	0.237037
	Extracted_set_12	0.96	0.914286
	Extracted_set_13	0.04	0.259693
	Extracted_set_13	0.08	0.356392
	Extracted_set_13	0.12	0.43315
	Extracted_set_13	0.16	0.37801
	Extracted_set_13	0.2	0.417503
	Extracted_set_13	0.24	0.567639
	Extracted_set_13	0.28	0.69696
	Extracted_set_13	0.32	0.903431
	Extracted_set_13	0.36	0.843744
	Extracted_set_13	0.4	1.33123
	Extracted_set_13	0.44	0.760021
	Extracted_set_13	0.48	1.06989
	Extracted_set_13	0.52	0.747811
	Extracted_set_13	0.56	0.804725
	Extracted_set_13	0.6	1.65142
	Extracted_set_13	0.64	0.864351
	Extracted_set_13	0.68	1.2984
	Extracted_set_13	0.72	0.708439
	Extracted_set_13	0.76	1.133
	Extracted_set_13	0.8	0.773489
	Extracted_set_13	0.84	0.74812
	Extracted_set_13	0.88	1.71907
	Extracted_set_13	0.92	1.93725
	Extracted_set_13	0.96	0
	Extracted_set_14	0.04	0.189491
	Extracted_set_14	0.08	0.276109
	Extracted_set_14	0.12	0.505157
	Extracted_set_14	0.16	0.416285
	Extracted_set_14	0.2	0.648362
	Extracted_set_14	0.24	0.441907
	Extracted_set_14	0.28	0.501626
	Extracted_set_14	0.32	0.656261
	Extracted_set_14	0.36	0.967133
	Extracted_set_14	0.4	1.20639
	Extracted_set_14	0.44	0.847755
	Extracted_set_14	0.48	0.830351
	Extracted_set_14	0.52	0.964839
	Extracted_set_14	0.56	0.87955
	Extracted_set_14	0.6	0.972137
	Extracted_set_14	0.64	0.96924
	Extracted_set_14	0.68	1.18927
	Extracted_set_14	0.72	1.3454
	Extracted_set_14	0.76	1.06135
	Extracted_set_14	0.8	1.15352
	Extracted_set_14	0.84	1.35752
	Extracted_set_14	0.88	1.32613
	Extracted_set_14	0.92	0.595533
	Extracted_set_14	0.96	0.512821
	Extracted_set_15	0.04	0.274036
	Extracted_set_15	0.08	0.387425
	Extracted_set_15	0.12	0.463059
	Extracted_set_15	0.16	0.296463
	Extracted_set_15	0.2	0.35195
	Extracted_set_15	0.24	0.428098
	Extracted_set_15	0.28	0.527175
	Extracted_set_15	0.32	0.763529
	Extracted_set_15	0.36	0.750884
	Extracted_set_15	0.4	1.23406
	Extracted_set_15	0.44	1.12925
	Extracted_set_15	0.48	0.901391
	Extracted_set_15	0.52	1.47178
	Extracted_set_15	0.56	0.946911
	Extracted_set_15	0.6	0.980719
	Extracted_set_15	0.64	0.814989
	Extracted_set_15	0.68	1.04489
	Extracted_set_15	0.72	1.14486
	Extracted_set_15	0.76	1.15902
	Extracted_set_15	0.8	1.28442
	Extracted_set_15	0.84	1.02086
	Extracted_set_15	0.88	0.858627
	Extracted_set_15	0.92	1.16545
	Extracted_set_15	0.96	1.52381
	Extracted_set_16	0.04	0.165723
	Extracted_set_16	0.08	0.419664
	Extracted_set_16	0.12	0.362972
	Extracted_set_16	0.16	0.398254
	Extracted_set_16	0.2	0.403812
	Extracted_set_16	0.24	0.648755
	Extracted_set_16	0.28	0.67334
	Extracted_set_16	0.32	0.778081
	Extracted_set_16	0.36	0.704182
	Extracted_set_16	0.4	0.912716
	Extracted_set_16	0.44	1.06911
	Extracted_set_16	0.48	1.26425
	Extracted_set_16	0.52	1.43778
	Extracted_set_16	0.56	1.07049
	Extracted_set_16	0.6	1.11854
	Extracted_set_16	0.64	1.1655
	Extracted_set_16	0.68	1.11068
	Extracted_set_16	0.72	0.630199
	Extracted_set_16	0.76	1.19878
	Extracted_set_16	0.8	1.03174
	Extracted_set_16	0.84	0.793898
	Extracted_set_16	0.88	0.880794
	Extracted_set_16	0.92	0.559441
	Extracted_set_16	0.96	2.23776
	Extracted_set_17	0.04	0.156139
	Extracted_set_17	0.08	0.36372
	Extracted_set_17	0.12	0.423603
	Extracted_set_17	0.16	0.296226
	Extracted_set_17	0.2	0.545884
	Extracted_set_17	0.24	0.359598
	Extracted_set_17	0.28	0.714827
	Extracted_set_17	0.32	0.737786
	Extracted_set_17	0.36	0.883702
	Extracted_set_17	0.4	0.891634
	Extracted_set_17	0.44	0.808962
	Extracted_set_17	0.48	0.854254
	Extracted_set_17	0.52	1.08842
	Extracted_set_17	0.56	1.08677
	Extracted_set_17	0.6	1.57386
	Extracted_set_17	0.64	0.562826
	Extracted_set_17	0.68	1.53194
	Extracted_set_17	0.72	1.10358
	Extracted_set_17	0.76	0.75338
	Extracted_set_17	0.8	1.23472
	Extracted_set_17	0.84	1.18896
	Extracted_set_17	0.88	0.938857
	Extracted_set_17	0.92	0.740741
	Extracted_set_17	0.96	0.833333
	Extracted_set_18	0.04	0.315054
	Extracted_set_18	0.08	0.170344
	Extracted_set_18	0.12	0.398452
	Extracted_set_18	0.16	0.424417
	Extracted_set_18	0.2	0.515468
	Extracted_set_18	0.24	0.59624
	Extracted_set_18	0.28	0.687147
	Extracted_set_18	0.32	0.735747
	Extracted_set_18	0.36	0.80116
	Extracted_set_18	0.4	0.947544
	Extracted_set_18	0.44	0.861557
	Extracted_set_18	0.48	1.26662
	Extracted_set_18	0.52	0.877024
	Extracted_set_18	0.56	1.02123
	Extracted_set_18	0.6	0.905529
	Extracted_set_18	0.64	0.93234
	Extracted_set_18	0.68	1.02182
	Extracted_set_18	0.72	1.07276
	Extracted_set_18	0.76	1.09752
	Extracted_set_18	0.8	0.880441
	Extracted_set_18	0.84	1.27258
	Extracted_set_18	0.88	1.55812
	Extracted_set_18	0.92	1.65755
	Extracted_set_18	0.96	0.57971
	Extracted_set_19	0.04	0.211443
	Extracted_set_19	0.08	0.298092
	Extracted_set_19	0.12	0.541224
	Extracted_set_19	0.16	0.371286
	Extracted_set_19	0.2	0.372651
	Extracted_set_19	0.24	0.491589
	Extracted_set_19	0.28	0.69847
	Extracted_set_19	0.32	0.638982
	Extracted_set_19	0.36	1.0669
	Extracted_set_19	0.4	0.872034
	Extracted_set_19	0.44	0.817946
	Extracted_set_19	0.48	1.2617
	Extracted_set_19	0.52	1.15199
	Extracted_set_19	0.56	0.943596
	Extracted_set_19	0.6	1.08281
	Extracted_set_19	0.64	0.667806
	Extracted_set_19	0.68	0.937153
	Extracted_set_19	0.72	1.36678
	Extracted_set_19	0.76	0.879656
	Extracted_set_19	0.8	1.3881
	Extracted_set_19	0.84	1.23441
	Extracted_set_19	0.88	1.57429
	Extracted_set_19	0.92	1.96024
	Extracted_set_19	0.96	0.752941
	Extracted_set_20	0.04	0.141023
	Extracted_set_20	0.08	0.411845
	Extracted_set_20	0.12	0.542257
	Extracted_set_20	0.16	0.482782
	Extracted_set_20	0.2	0.693903
	Extracted_set_20	0.24	0.545387
	Extracted_set_20	0.28	0.713837
	Extracted_set_20	0.32	0.67575
	Extracted_set_20	0.36	0.862285
	Extracted_set_20	0.4	0.819052
	Extracted_set_20	0.44	1.00641
	Extracted_set_20	0.48	0.865023
	Extracted_set_20	0.52	0.942378
	Extracted_set_20	0.56	1.03741
	Extracted_set_20	0.6	1.418
	Extracted_set_20	0.64	0.957725
	Extracted_set_20	0.68	0.863296
	Extracted_set_20	0.72	0.933538
	Extracted_set_20	0.76	0.6598
	Extracted_set_20	0.8	1.53115
	Extracted_set_20	0.84	1.22167
	Extracted_set_20	0.88	0.45911
	Extracted_set_20	0.92	1.62745
	Extracted_set_20	0.96	1.17647
	Extracted_set_21	0.04	0.159115
	Extracted_set_21	0.08	0.338335
	Extracted_set_21	0.12	0.376668
	Extracted_set_21	0.16	0.375045
	Extracted_set_21	0.2	0.587228
	Extracted_set_21	0.24	0.565965
	Extracted_set_21	0.28	0.758923
	Extracted_set_21	0.32	0.592894
	Extracted_set_21	0.36	0.955832
	Extracted_set_21	0.4	0.870848
	Extracted_set_21	0.44	1.14563
	Extracted_set_21	0.48	1.29742
	Extracted_set_21	0.52	0.908503
	Extracted_set_21	0.56	0.652191
	Extracted_set_21	0.6	1.05073
	Extracted_set_21	0.64	1.10158
	Extracted_set_21	0.68	1.25361
	Extracted_set_21	0.72	1.07377
	Extracted_set_21	0.76	0.82049
	Extracted_set_21	0.8	1.27692
	Extracted_set_21	0.84	1.20186
	Extracted_set_21	0.88	0.506667
	Extracted_set_21	0.92	0.986667
	Extracted_set_21	0.96	1
	Extracted_set_22	0.04	0.187478
	Extracted_set_22	0.08	0.230427
	Extracted_set_22	0.12	0.395947
	Extracted_set_22	0.16	0.395579
	Extracted_set_22	0.2	0.507729
	Extracted_set_22	0.24	0.528308
	Extracted_set_22	0.28	0.634338
	Extracted_set_22	0.32	0.797704
	Extracted_set_22	0.36	0.928548
	Extracted_set_22	0.4	1.13699
	Extracted_set_22	0.44	1.14206
	Extracted_set_22	0.48	0.826869
	Extracted_set_22	0.52	1.11816
	Extracted_set_22	0.56	0.89636
	Extracted_set_22	0.6	0.996285
	Extracted_set_22	0.64	0.664327
	Extracted_set_22	0.68	1.21916
	Extracted_set_22	0.72	1.43041
	Extracted_set_22	0.76	1.1649
	Extracted_set_22	0.8	1.04262
	Extracted_set_22	0.84	0.79921
	Extracted_set_22	0.88	1.27411
	Extracted_set_22	0.92	1.8956
	Extracted_set_22	0.96	0
	Extracted_set_23	0.04	0.231719
	Extracted_set_23	0.08	0.331046
	Extracted_set_23	0.12	0.365167
	Extracted_set_23	0.16	0.310586
	Extracted_set_23	0.2	0.465941
	Extracted_set_23	0.24	0.634397
	Extracted_set_23	0.28	0.90174
	Extracted_set_23	0.32	0.74822
	Extracted_set_23	0.36	0.924715
	Extracted_set_23	0.4	1.01566
	Extracted_set_23	0.44	1.1275
	Extracted_set_23	0.48	1.12437
	Extracted_set_23	0.52	0.964273
	Extracted_set_23	0.56	0.656026
	Extracted_set_23	0.6	0.849456
	Extracted_set_23	0.64	0.742733
	Extracted_set_23	0.68	1.09876
	Extracted_set_23	0.72	1.28296
	Extracted_set_23	0.76	1.29643
	Extracted_set_23	0.8	1.33333
	Extracted_set_23	0.84	1.98242
	Extracted_set_23	0.88	0.820513
	Extracted_set_23	0.92	2.10989
	Extracted_set_23	0.96	0
	Extracted_set_24	0.04	0.154349
	Extracted_set_24	0.08	0.290057
	Extracted_set_24	0.12	0.465733
	Extracted_set_24	0.16	0.326009
	Extracted_set_24	0.2	0.398558
	Extracted_set_24	0.24	0.623304
	Extracted_set_24	0.28	0.731112
	Extracted_set_24	0.32	0.878482
	Extracted_set_24	0.36	1.123
	Extracted_set_24	0.4	0.914327
	Extracted_set_24	0.44	0.705894
	Extracted_set_24	0.48	1.01016
	Extracted_set_24	0.52	0.964682
	Extracted_set_24	0.56	1.28793
	Extracted_set_24	0.6	0.648107
	Extracted_set_24	0.64	1.09832
	Extracted_set_24	0.68	1.30345
	Extracted_set_24	0.72	0.860301
	Extracted_set_24	0.76	1.11196
	Extracted_set_24	0.8	1.63796
	Extracted_set_24	0.84	0.878156
	Extracted_set_24	0.88	1.50612
	Extracted_set_24	0.92	0.801446
	Extracted_set_24	0.96	1.38528
	Extracted_set_25	0.04	0.214771
	Extracted_set_25	0.08	0.276956
	Extracted_set_25	0.12	0.447747
	Extracted_set_25	0.16	0.524195
	Extracted_set_25	0.2	0.448622
	Extracted_set_25	0.24	0.600584
	Extracted_set_25	0.28	0.725866
	Extracted_set_25	0.32	0.742773
	Extracted_set_25	0.36	0.964374
	Extracted_set_25	0.4	1.02893
	Extracted_set_25	0.44	1.12325
	Extracted_set_25	0.48	1.12903
	Extracted_set_25	0.52	0.981468
	Extracted_set_25	0.56	0.647126
	Extracted_set_25	0.6	0.675733
	Extracted_set_25	0.64	1.12132
	Extracted_set_25	0.68	1.16057
	Extracted_set_25	0.72	0.945353
	Extracted_set_25	0.76	1.26921
	Extracted_set_25	0.8	1.34221
	Extracted_set_25	0.84	1.21743
	Extracted_set_25	0.88	0.929293
	Extracted_set_25	0.92	1.16364
	Extracted_set_25	0.96	0.484848
	Extracted_set_26	0.04	0.114913
	Extracted_set_26	0.08	0.283208
	Extracted_set_26	0.12	0.227336
	Extracted_set_26	0.16	0.362406
	Extracted_set_26	0.2	0.376753
	Extracted_set_26	0.24	0.550337
	Extracted_set_26	0.28	0.653241
	Extracted_set_26	0.32	0.667912
	Extracted_set_26	0.36	1.02149
	Extracted_set_26	0.4	0.790119
	Extracted_set_26	0.44	1.20375
	Extracted_set_26	0.48	1.08528
	Extracted_set_26	0.52	0.782915
	Extracted_set_26	0.56	1.01635
	Extracted_set_26	0.6	1.24734
	Extracted_set_26	0.64	0.817459
	Extracted_set_26	0.68	0.668078
	Extracted_set_26	0.72	1.22812
	Extracted_set_26	0.76	1.27984
	Extracted_set_26	0.8	1.44982
	Extracted_set_26	0.84	0.694278
	Extracted_set_26	0.88	1.39872
	Extracted_set_26	0.92	1.04538
	Extracted_set_26	0.96	1.42857
	Extracted_set_27	0.04	0.209754
	Extracted_set_27	0.08	0.426378
	Extracted_set_27	0.12	0.359603
	Extracted_set_27	0.16	0.312836
	Extracted_set_27	0.2	0.435632
	Extracted_set_27	0.24	0.629325
	Extracted_set_27	0.28	0.811606
	Extracted_set_27	0.32	0.735378
	Extracted_set_27	0.36	1.0185
	Extracted_set_27	0.4	0.91127
	Extracted_set_27	0.44	0.785249
	Extracted_set_27	0.48	0.778919
	Extracted_set_27	0.52	1.25777
	Extracted_set_27	0.56	0.957654
	Extracted_set_27	0.6	1.15593
	Extracted_set_27	0.64	0.960729
	Extracted_set_27	0.68	0.879297
	Extracted_set_27	0.72	0.835023
	Extracted_set_27	0.76	0.751556
	Extracted_set_27	0.8	1.48846
	Extracted_set_27	0.84	1.1612
	Extracted_set_27	0.88	0.809851
	Extracted_set_27	0.92	2.61974
	Extracted_set_27	0.96	1.73913
	Extracted_set_28	0.04	0.220358
	Extracted_set_28	0.08	0.270224
	Extracted_set_28	0.12	0.37631
	Extracted_set_28	0.16	0.381428
	Extracted_set_28	0.2	0.492313
	Extracted_set_28	0.24	0.492155
	Extracted_set_28	0.28	0.925046
	Extracted_set_28	0.32	0.980159
	Extracted_set_28	0.36	0.780008
	Extracted_set_28	0.4	0.728801
	Extracted_set_28	0.44	0.794037
	Extracted_set_28	0.48	0.746908
	Extracted_set_28	0.52	1.2731
	Extracted_set_28	0.56	0.893123
	Extracted_set_28	0.6	1.1226
	Extracted_set_28	0.64	0.915474
	Extracted_set_28	0.68	1.05045
	Extracted_set_28	0.72	1.1242
	Extracted_set_28	0.76	1.22494
	Extracted_set_28	0.8	1.37951
	Extracted_set_28	0.84	1.34286
	Extracted_set_28	0.88	1.06243
	Extracted_set_28	0.92	0.952381
	Extracted_set_28	0.96	0
	Extracted_set_29	0.04	0.160038
	Extracted_set_29	0.08	0.260985
	Extracted_set_29	0.12	0.336594
	Extracted_set_29	0.16	0.36749
	Extracted_set_29	0.2	0.510171
	Extracted_set_29	0.24	0.645649
	Extracted_set_29	0.28	0.888293
	Extracted_set_29	0.32	0.702147
	Extracted_set_29	0.36	0.757046
	Extracted_set_29	0.4	0.722861
	Extracted_set_29	0.44	1.10353
	Extracted_set_29	0.48	0.937676
	Extracted_set_29	0.52	1.07643
	Extracted_set_29	0.56	1.2787
	Extracted_set_29	0.6	0.830785
	Extracted_set_29	0.64	0.777892
	Extracted_set_29	0.68	0.883159
	Extracted_set_29	0.72	1.07682
	Extracted_set_29	0.76	0.461737
	Extracted_set_29	0.8	1.3339
	Extracted_set_29	0.84	2.05272
	Extracted_set_29	0.88	1.51513
	Extracted_set_29	0.92	1.39954
	Extracted_set_29	0.96	1.38528
	Extracted_set_30	0.04	0.194976
	Extracted_set_30	0.08	0.374006
	Extracted_set_30	0.12	0.401003
	Extracted_set_30	0.16	0.345616
	Extracted_set_30	0.2	0.668697
	Extracted_set_30	0.24	0.551474
	Extracted_set_30	0.28	0.750351
	Extracted_set_30	0.32	0.581358
	Extracted_set_30	0.36	0.75788
	Extracted_set_30	0.4	0.960295
	Extracted_set_30	0.44	0.994099
	Extracted_set_30	0.48	1.27352
	Extracted_set_30	0.52	1.00424
	Extracted_set_30	0.56	0.902045
	Extracted_set_30	0.6	1.08233
	Extracted_set_30	0.64	0.977262
	Extracted_set_30	0.68	0.841178
	Extracted_set_30	0.72	1.01516
	Extracted_set_30	0.76	1.22441
	Extracted_set_30	0.8	1.58163
	Extracted_set_30	0.84	1.57805
	Extracted_set_30	0.88	0.596441
	Extracted_set_30	0.92	0.152381
	Extracted_set_30	0.96	0
	Extracted_set_31	0.04	0.17101
	Extracted_set_31	0.08	0.393489
	Extracted_set_31	0.12	0.506274
	Extracted_set_31	0.16	0.36886
	Extracted_set_31	0.2	0.634304
	Extracted_set_31	0.24	0.579233
	Extracted_set_31	0.28	0.551077
	Extracted_set_31	0.32	0.517499
	Extracted_set_31	0.36	0.723332
	Extracted_set_31	0.4	1.28984
	Extracted_set_31	0.44	0.989496
	Extracted_set_31	0.48	1.15675
	Extracted_set_31	0.52	1.19368
	Extracted_set_31	0.56	1.14308
	Extracted_set_31	0.6	1.04639
	Extracted_set_31	0.64	0.685618
	Extracted_set_31	0.68	1.02471
	Extracted_set_31	0.72	1.50652
	Extracted_set_31	0.76	0.839224
	Extracted_set_31	0.8	1.20689
	Extracted_set_31	0.84	1.15316
	Extracted_set_31	0.88	0.390108
	Extracted_set_31	0.92	1.43799
	Extracted_set_31	0.96	1.37931
	Extracted_set_32	0.04	0.242438
	Extracted_set_32	0.08	0.416714
	Extracted_set_32	0.12	0.618447
	Extracted_set_32	0.16	0.475939
	Extracted_set_32	0.2	0.598029
	Extracted_set_32	0.24	0.616565
	Extracted_set_32	0.28	0.749696
	Extracted_set_32	0.32	0.661016
	Extracted_set_32	0.36	0.801821
	Extracted_set_32	0.4	1.18461
	Extracted_set_32	0.44	1.00134
	Extracted_set_32	0.48	0.559546
	Extracted_set_32	0.52	1.36348
	Extracted_set_32	0.56	0.795979
	Extracted_set_32	0.6	1.10638
	Extracted_set_32	0.64	1.15071
	Extracted_set_32	0.68	1.28478
	Extracted_set_32	0.72	0.93097
	Extracted_set_32	0.76	1.60218
	Extracted_set_32	0.8	1.34771
	Extracted_set_32	0.84	0.906581
	Extracted_set_32	0.88	0.995044
	Extracted_set_32	0.92	0.692641
	Extracted_set_32	0.96	2.17687
	Extracted_set_33	0.04	0.209754
	Extracted_set_33	0.08	0.173305
	Extracted_set_33	0.12	0.39006
	Extracted_set_33	0.16	0.544059
	Extracted_set_33	0.2	0.55998
	Extracted_set_33	0.24	0.654636
	Extracted_set_33	0.28	0.650475
	Extracted_set_33	0.32	0.593391
	Extracted_set_33	0.36	0.905999
	Extracted_set_33	0.4	0.985921
	Extracted_set_33	0.44	1.05763
	Extracted_set_33	0.48	0.932335
	Extracted_set_33	0.52	0.990099
	Extracted_set_33	0.56	0.997721
	Extracted_set_33	0.6	1.02495
	Extracted_set_33	0.64	0.862429
	Extracted_set_33	0.68	0.936315
	Extracted_set_33	0.72	0.987205
	Extracted_set_33	0.76	0.841727
	Extracted_set_33	0.8	1.01111
	Extracted_set_33	0.84	2.05181
	Extracted_set_33	0.88	1.32421
	Extracted_set_33	0.92	1.11111
	Extracted_set_33	0.96	2.80702
	Extracted_set_34	0.04	0.128633
	Extracted_set_34	0.08	0.5336
	Extracted_set_34	0.12	0.2796
	Extracted_set_34	0.16	0.412989
	Extracted_set_34	0.2	0.380597
	Extracted_set_34	0.24	0.573554
	Extracted_set_34	0.28	0.63665
	Extracted_set_34	0.32	0.46397
	Extracted_set_34	0.36	1.11392
	Extracted_set_34	0.4	1.14311
	Extracted_set_34	0.44	1.07687
	Extracted_set_34	0.48	0.950861
	Extracted_set_34	0.52	1.10196
	Extracted_set_34	0.56	0.484167
	Extracted_set_34	0.6	1.32191
	Extracted_set_34	0.64	1.11703
	Extracted_set_34	0.68	1.37921
	Extracted_set_34	0.72	0.556827
	Extracted_set_34	0.76	1.63034
	Extracted_set_34	0.8	0.722259
	Extracted_set_34	0.84	1.20896
	Extracted_set_34	0.88	0.861597
	Extracted_set_34	0.92	1.08696
	Extracted_set_34	0.96	0.833333
	Extracted_set_35	0.04	0.118475
	Extracted_set_35	0.08	0.421551
	Extracted_set_35	0.12	0.2814
	Extracted_set_35	0.16	0.310279
	Extracted_set_35	0.2	0.611196
	Extracted_set_35	0.24	0.334624
	Extracted_set_35	0.28	0.692837
	Extracted_set_35	0.32	0.631265
	Extracted_set_35	0.36	1.07597
	Extracted_set_35	0.4	0.941654
	Extracted_set_35	0.44	1.0514
	Extracted_set_35	0.48	1.09046
	Extracted_set_35	0.52	1.35916
	Extracted_set_35	0.56	0.775723
	Extracted_set_35	0.6	1.3735
	Extracted_set_35	0.64	0.822229
	Extracted_set_35	0.68	1.04073
	Extracted_set_35	0.72	0.915154
	Extracted_set_35	0.76	0.636367
	Extracted_set_35	0.8	0.832485
	Extracted_set_35	0.84	1.23995
	Extracted_set_35	0.88	1.37585
	Extracted_set_35	0.92	0.823713
	Extracted_set_35	0.96	1.74229
	Extracted_set_36	0.04	0.135876
	Extracted_set_36	0.08	0.286147
	Extracted_set_36	0.12	0.376599
	Extracted_set_36	0.16	0.384403
	Extracted_set_36	0.2	0.514065
	Extracted_set_36	0.24	0.524722
	Extracted_set_36	0.28	0.752171
	Extracted_set_36	0.32	0.895007
	Extracted_set_36	0.36	0.993984
	Extracted_set_36	0.4	1.11326
	Extracted_set_36	0.44	0.635282
	Extracted_set_36	0.48	0.938292
	Extracted_set_36	0.52	1.08322
	Extracted_set_36	0.56	0.861342
	Extracted_set_36	0.6	0.826597
	Extracted_set_36	0.64	1.09499
	Extracted_set_36	0.68	1.09133
	Extracted_set_36	0.72	0.506605
	Extracted_set_36	0.76	1.06281
	Extracted_set_36	0.8	0.908153
	Extracted_set_36	0.84	1.3855
	Extracted_set_36	0.88	1.45488
	Extracted_set_36	0.92	0.935673
	Extracted_set_36	0.96	1.80451
	Extracted_set_37	0.04	0.234101
	Extracted_set_37	0.08	0.399603
	Extracted_set_37	0.12	0.341586
	Extracted_set_37	0.16	0.30721
	Extracted_set_37	0.2	0.646575
	Extracted_set_37	0.24	0.4781
	Extracted_set_37	0.28	0.819928
	Extracted_set_37	0.32	0.71431
	Extracted_set_37	0.36	0.989008
	Extracted_set_37	0.4	0.928135
	Extracted_set_37	0.44	1.01346
	Extracted_set_37	0.48	0.943439
	Extracted_set_37	0.52	1.29091
	Extracted_set_37	0.56	1.02347
	Extracted_set_37	0.6	1.24431
	Extracted_set_37	0.64	0.69617
	Extracted_set_37	0.68	0.714204
	Extracted_set_37	0.72	0.890844
	Extracted_set_37	0.76	1.31466
	Extracted_set_37	0.8	0.866853
	Extracted_set_37	0.84	1.62317
	Extracted_set_37	0.88	0.441701
	Extracted_set_37	0.92	1.80741
	Extracted_set_37	0.96	1.18519
	Extracted_set_38	0.04	0.152054
	Extracted_set_38	0.08	0.437717
	Extracted_set_38	0.12	0.374833
	Extracted_set_38	0.16	0.384546
	Extracted_set_38	0.2	0.450416
	Extracted_set_38	0.24	0.488225
	Extracted_set_38	0.28	0.677384
	Extracted_set_38	0.32	0.475148
	Extracted_set_38	0.36	0.836871
	Extracted_set_38	0.4	1.00781
	Extracted_set_38	0.44	1.16468
	Extracted_set_38	0.48	1.27483
	Extracted_set_38	0.52	1.25732
	Extracted_set_38	0.56	0.950875
	Extracted_set_38	0.6	1.21708
	Extracted_set_38	0.64	1.10471
	Extracted_set_38	0.68	1.21412
	Extracted_set_38	0.72	0.721037
	Extracted_set_38	0.76	1.00354
	Extracted_set_38	0.8	1.02159
	Extracted_set_38	0.84	0.796528
	Extracted_set_38	0.88	0.791944
	Extracted_set_38	0.92	1.19048
	Extracted_set_38	0.96	0
	Extracted_set_39	0.04	0.257636
	Extracted_set_39	0.08	0.339553
	Extracted_set_39	0.12	0.448389
	Extracted_set_39	0.16	0.328433
	Extracted_set_39	0.2	0.659147
	Extracted_set_39	0.24	0.700465
	Extracted_set_39	0.28	0.611283
	Extracted_set_39	0.32	0.51977
	Extracted_set_39	0.36	0.728421
	Extracted_set_39	0.4	1.01111
	Extracted_set_39	0.44	1.29131
	Extracted_set_39	0.48	1.01502
	Extracted_set_39	0.52	1.2777
	Extracted_set_39	0.56	0.845644
	Extracted_set_39	0.6	1.0975
	Extracted_set_39	0.64	0.76815
	Extracted_set_39	0.68	0.785598
	Extracted_set_39	0.72	1.27672
	Extracted_set_39	0.76	1.35947
	Extracted_set_39	0.8	0.781624
	Extracted_set_39	0.84	1.62653
	Extracted_set_39	0.88	0.921531
	Extracted_set_39	0.92	1.35931
	Extracted_set_39	0.96	0
	Extracted_set_40	0.04	0.191314
	Extracted_set_40	0.08	0.331433
	Extracted_set_40	0.12	0.34415
	Extracted_set_40	0.16	0.53521
	Extracted_set_40	0.2	0.42383
	Extracted_set_40	0.24	0.533099
	Extracted_set_40	0.28	0.972177
	Extracted_set_40	0.32	0.66243
	Extracted_set_40	0.36	1.01942
	Extracted_set_40	0.4	1.05103
	Extracted_set_40	0.44	1.01116
	Extracted_set_40	0.48	1.18322
	Extracted_set_40	0.52	0.584819
	Extracted_set_40	0.56	0.918392
	Extracted_set_40	0.6	0.697239
	Extracted_set_40	0.64	1.10947
	Extracted_set_40	0.68	0.980189
	Extracted_set_40	0.72	0.935749
	Extracted_set_40	0.76	1.07803
	Extracted_set_40	0.8	1.55024
	Extracted_set_40	0.84	1.48707
	Extracted_set_40	0.88	1.62078
	Extracted_set_40	0.92	1.19965
	Extracted_set_40	0.96	1.52381
	Extracted_set_41	0.04	0.240786
	Extracted_set_41	0.08	0.270242
	Extracted_set_41	0.12	0.37935
	Extracted_set_41	0.16	0.413382
	Extracted_set_41	0.2	0.451967
	Extracted_set_41	0.24	0.524908
	Extracted_set_41	0.28	0.583595
	Extracted_set_41	0.32	0.676824
	Extracted_set_41	0.36	0.873817
	Extracted_set_41	0.4	1.01341
	Extracted_set_41	0.44	1.14754
	Extracted_set_41	0.48	0.768021
	Extracted_set_41	0.52	1.06661
	Extracted_set_41	0.56	0.722817
	Extracted_set_41	0.6	1.05123
	Extracted_set_41	0.64	0.82074
	Extracted_set_41	0.68	1.18383
	Extracted_set_41	0.72	1.66406
	Extracted_set_41	0.76	1.07578
	Extracted_set_41	0.8	1.00065
	Extracted_set_41	0.84	0.88062
	Extracted_set_41	0.88	0.910618
	Extracted_set_41	0.92	1.27954
	Extracted_set_41	0.96	0.784314
	Extracted_set_42	0.04	0.202886
	Extracted_set_42	0.08	0.436006
	Extracted_set_42	0.12	0.536613
	Extracted_set_42	0.16	0.379737
	Extracted_set_42	0.2	0.298137
	Extracted_set_42	0.24	0.500306
	Extracted_set_42	0.28	0.662357
	Extracted_set_42	0.32	0.479732
	Extracted_set_42	0.36	1.01399
	Extracted_set_42	0.4	1.09484
	Extracted_set_42	0.44	0.763137
	Extracted_set_42	0.48	0.899749
	Extracted_set_42	0.52	0.910961
	Extracted_set_42	0.56	0.736618
	Extracted_set_42	0.6	1.14655
	Extracted_set_42	0.64	0.638373
	Extracted_set_42	0.68	0.937618
	Extracted_set_42	0.72	1.19256
	Extracted_set_42	0.76	1.14312
	Extracted_set_42	0.8	1.48143
	Extracted_set_42	0.84	2.01781
	Extracted_set_42	0.88	0.787541
	Extracted_set_42	0.92	1.28976
	Extracted_set_42	0.96	0.592593
	Extracted_set_43	0.04	0.187656
	Extracted_set_43	0.08	0.426592
	Extracted_set_43	0.12	0.402886
	Extracted_set_43	0.16	0.39768
	Extracted_set_43	0.2	0.580219
	Extracted_set_43	0.24	0.620074
	Extracted_set_43	0.28	1.00082
	Extracted_set_43	0.32	1.04716
	Extracted_set_43	0.36	0.795982
	Extracted_set_43	0.4	0.778322
	Extracted_set_43	0.44	0.633987
	Extracted_set_43	0.48	0.85902
	Extracted_set_43	0.52	1.21982
	Extracted_set_43	0.56	0.852324
	Extracted_set_43	0.6	0.752904
	Extracted_set_43	0.64	0.706459
	Extracted_set_43	0.68	1.30612
	Extracted_set_43	0.72	0.889117
	Extracted_set_43	0.76	1.39709
	Extracted_set_43	0.8	1.48879
	Extracted_set_43	0.84	0.820681
	Extracted_set_43	0.88	1.00251
	Extracted_set_43	0.92	2.71264
	Extracted_set_43	0.96	0
	Extracted_set_44	0.04	0.126428
	Extracted_set_44	0.08	0.312921
	Extracted_set_44	0.12	0.320244
	Extracted_set_44	0.16	0.38679
	Extracted_set_44	0.2	0.41952
	Extracted_set_44	0.24	0.537582
	Extracted_set_44	0.28	0.791298
	Extracted_set_44	0.32	0.601698
	Extracted_set_44	0.36	0.909469
	Extracted_set_44	0.4	1.14475
	Extracted_set_44	0.44	0.978621
	Extracted_set_44	0.48	0.85875
	Extracted_set_44	0.52	1.03567
	Extracted_set_44	0.56	0.839692
	Extracted_set_44	0.6	1.00563
	Extracted_set_44	0.64	0.953148
	Extracted_set_44	0.68	0.748664
	Extracted_set_44	0.72	1.08832
	Extracted_set_44	0.76	0.929824
	Extracted_set_44	0.8	1.7523
	Extracted_set_44	0.84	1.06161
	Extracted_set_44	0.88	1.00662
	Extracted_set_44	0.92	1.32836
	Extracted_set_44	0.96	1.21905
	Extracted_set_45	0.04	0.144711
	Extracted_set_45	0.08	0.350221
	Extracted_set_45	0.12	0.547232
	Extracted_set_45	0.16	0.305604
	Extracted_set_45	0.2	0.553969
	Extracted_set_45	0.24	0.782844
	Extracted_set_45	0.28	0.606789
	Extracted_set_45	0.32	0.562033
	Extracted_set_45	0.36	0.900785
	Extracted_set_45	0.4	0.864911
	Extracted_set_45	0.44	0.870272
	Extracted_set_45	0.48	0.881038
	Extracted_set_45	0.52	1.24407
	Extracted_set_45	0.56	0.962125
	Extracted_set_45	0.6	1.32789
	Extracted_set_45	0.64	1.15982
	Extracted_set_45	0.68	0.993604
	Extracted_set_45	0.72	1.00205
	Extracted_set_45	0.76	1.21515
	Extracted_set_45	0.8	0.810441
	Extracted_set_45	0.84	0.435979
	Extracted_set_45	0.88	1.2204
	Extracted_set_45	0.92	1.72568
	Extracted_set_45	0.96	0.911681
	Extracted_set_46	0.04	0.139325
	Extracted_set_46	0.08	0.231384
	Extracted_set_46	0.12	0.386255
	Extracted_set_46	0.16	0.468548
	Extracted_set_46	0.2	0.510563
	Extracted_set_46	0.24	0.473441
	Extracted_set_46	0.28	0.455504
	Extracted_set_46	0.32	0.944215
	Extracted_set_46	0.36	0.944319
	Extracted_set_46	0.4	0.96946
	Extracted_set_46	0.44	1.2055
	Extracted_set_46	0.48	0.785576
	Extracted_set_46	0.52	1.19026
	Extracted_set_46	0.56	0.831515
	Extracted_set_46	0.6	0.991697
	Extracted_set_46	0.64	0.689112
	Extracted_set_46	0.68	0.724426
	Extracted_set_46	0.72	0.850758
	Extracted_set_46	0.76	1.53312
	Extracted_set_46	0.8	1.29966
	Extracted_set_46	0.84	1.18465
	Extracted_set_46	0.88	1.4042
	Extracted_set_46	0.92	0.64
	Extracted_set_46	0.96	0
	Extracted_set_47	0.04	0.274071
	Extracted_set_47	0.08	0.36483
	Extracted_set_47	0.12	0.264193
	Extracted_set_47	0.16	0.476063
	Extracted_set_47	0.2	0.518122
	Extracted_set_47	0.24	0.520682
	Extracted_set_47	0.28	0.545103
	Extracted_set_47	0.32	0.762094
	Extracted_set_47	0.36	0.854449
	Extracted_set_47	0.4	0.655007
	Extracted_set_47	0.44	1.19196
	Extracted_set_47	0.48	1.07869
	Extracted_set_47	0.52	1.14581
	Extracted_set_47	0.56	1.10976
	Extracted_set_47	0.6	1.26345
	Extracted_set_47	0.64	1.063
	Extracted_set_47	0.68	1.14097
	Extracted_set_47	0.72	0.821456
	Extracted_set_47	0.76	0.720774
	Extracted_set_47	0.8	1.44298
	Extracted_set_47	0.84	0.907592
	Extracted_set_47	0.88	1.05068
	Extracted_set_47	0.92	1.25509
	Extracted_set_47	0.96	0.727273
	Extracted_set_48	0.04	0.191471
	Extracted_set_48	0.08	0.211343
	Extracted_set_48	0.12	0.567581
	Extracted_set_48	0.16	0.262881
	Extracted_set_48	0.2	0.383325
	Extracted_set_48	0.24	0.476511
	Extracted_set_48	0.28	0.593986
	Extracted_set_48	0.32	0.522566
	Extracted_set_48	0.36	1.13941
	Extracted_set_48	0.4	1.35301
	Extracted_set_48	0.44	0.661432
	Extracted_set_48	0.48	1.02047
	Extracted_set_48	0.52	1.33858
	Extracted_set_48	0.56	1.06635
	Extracted_set_48	0.6	0.992594
	Extracted_set_48	0.64	0.760577
	Extracted_set_48	0.68	0.703538
	Extracted_set_48	0.72	0.958924
	Extracted_set_48	0.76	1.32734
	Extracted_set_48	0.8	1.64722
	Extracted_set_48	0.84	0.819226
	Extracted_set_48	0.88	1.6371
	Extracted_set_48	0.92	1.76592
	Extracted_set_48	0.96	1.56863
	Extracted_set_49	0.04	0.107801
	Extracted_set_49	0.08	0.245979
	Extracted_set_49	0.12	0.170087
	Extracted_set_49	0.16	0.414954
	Extracted_set_49	0.2	0.445323
	Extracted_set_49	0.24	0.788586
	Extracted_set_49	0.28	0.484786
	Extracted_set_49	0.32	1.0654
	Extracted_set_49	0.36	1.2077
	Extracted_set_49	0.4	0.878438
	Extracted_set_49	0.44	1.40157
	Extracted_set_49	0.48	0.770088
	Extracted_set_49	0.52	0.64038
	Extracted_set_49	0.56	0.788286
	Extracted_set_49	0.6	0.81795
	Extracted_set_49	0.64	0.91158
	Extracted_set_49	0.68	0.956893
	Extracted_set_49	0.72	1.16239
	Extracted_set_49	0.76	1.20028
	Extracted_set_49	0.8	1.36559
	Extracted_set_49	0.84	0.574556
	Extracted_set_49	0.88	1.54942
	Extracted_set_49	0.92	1.73165
	Extracted_set_49	0.96	0.882759
	Extracted_set_50	0.04	0.160561
	Extracted_set_50	0.08	0.239225
	Extracted_set_50	0.12	0.413015
	Extracted_set_50	0.16	0.500333
	Extracted_set_50	0.2	0.454396
	Extracted_set_50	0.24	0.716132
	Extracted_set_50	0.28	0.58965
	Extracted_set_50	0.32	0.657128
	Extracted_set_50	0.36	0.61859
	Extracted_set_50	0.4	1.12089
	Extracted_set_50	0.44	1.4082
	Extracted_set_50	0.48	0.81112
	Extracted_set_50	0.52	0.816309
	Extracted_set_50	0.56	1.15548
	Extracted_set_50	0.6	0.994853
	Extracted_set_50	0.64	0.559041
	Extracted_set_50	0.68	0.758468
	Extracted_set_50	0.72	1.3554
	Extracted_set_50	0.76	1.31993
	Extracted_set_50	0.8	1.46701
	Extracted_set_50	0.84	1.43277
	Extracted_set_50	0.88	1.03905
	Extracted_set_50	0.92	0.769231
	Extracted_set_50	0.96	0.784314
	Extracted_set_51	0.04	0.163666
	Extracted_set_51	0.08	0.275059
	Extracted_set_51	0.12	0.459654
	Extracted_set_51	0.16	0.471449
	Extracted_set_51	0.2	0.351215
	Extracted_set_51	0.24	0.50285
	Extracted_set_51	0.28	0.744375
	Extracted_set_51	0.32	0.718629
	Extracted_set_51	0.36	0.977691
	Extracted_set_51	0.4	0.972626
	Extracted_set_51	0.44	1.31539
	Extracted_set_51	0.48	0.625405
	Extracted_set_51	0.52	1.19493
	Extracted_set_51	0.56	0.96277
	Extracted_set_51	0.6	1.34821
	Extracted_set_51	0.64	0.77736
	Extracted_set_51	0.68	0.833382
	Extracted_set_51	0.72	1.00563
	Extracted_set_51	0.76	0.790964
	Extracted_set_51	0.8	1.32171
	Extracted_set_51	0.84	0.878443
	Extracted_set_51	0.88	1.21112
	Extracted_set_51	0.92	0.751766
	Extracted_set_51	0.96	2.17195
	Extracted_set_52	0.04	0.0770513
	Extracted_set_52	0.08	0.329043
	Extracted_set_52	0.12	0.360577
	Extracted_set_52	0.16	0.225565
	Extracted_set_52	0.2	0.487949
	Extracted_set_52	0.24	0.747662
	Extracted_set_52	0.28	0.904623
	Extracted_set_52	0.32	0.455248
	Extracted_set_52	0.36	0.799389
	Extracted_set_52	0.4	1.24969
	Extracted_set_52	0.44	0.921613
	Extracted_set_52	0.48	1.04222
	Extracted_set_52	0.52	1.11542
	Extracted_set_52	0.56	1.07673
	Extracted_set_52	0.6	0.980622
	Extracted_set_52	0.64	0.695612
	Extracted_set_52	0.68	1.29812
	Extracted_set_52	0.72	0.788254
	Extracted_set_52	0.76	1.14469
	Extracted_set_52	0.8	2.37204
	Extracted_set_52	0.84	0.647492
	Extracted_set_52	0.88	2.15949
	Extracted_set_52	0.92	0.32
	Extracted_set_52	0.96	0
	Extracted_set_53	0.04	0.137748
	Extracted_set_53	0.08	0.268077
	Extracted_set_53	0.12	0.466437
	Extracted_set_53	0.16	0.309488
	Extracted_set_53	0.2	0.67011
	Extracted_set_53	0.24	0.722081
	Extracted_set_53	0.28	0.538668
	Extracted_set_53	0.32	0.734578
	Extracted_set_53	0.36	0.953198
	Extracted_set_53	0.4	1.00847
	Extracted_set_53	0.44	1.11543
	Extracted_set_53	0.48	1.08472
	Extracted_set_53	0.52	0.92482
	Extracted_set_53	0.56	1.17273
	Extracted_set_53	0.6	0.72336
	Extracted_set_53	0.64	0.923477
	Extracted_set_53	0.68	1.47206
	Extracted_set_53	0.72	1.66669
	Extracted_set_53	0.76	1.0753
	Extracted_set_53	0.8	1.02937
	Extracted_set_53	0.84	0.755061
	Extracted_set_53	0.88	0.739181
	Extracted_set_53	0.92	2.42051
	Extracted_set_53	0.96	0
	Extracted_set_54	0.04	0.201412
	Extracted_set_54	0.08	0.292267
	Extracted_set_54	0.12	0.454906
	Extracted_set_54	0.16	0.342779
	Extracted_set_54	0.2	0.612152
	Extracted_set_54	0.24	0.402539
	Extracted_set_54	0.28	0.6298
	Extracted_set_54	0.32	0.633912
	Extracted_set_54	0.36	0.994855
	Extracted_set_54	0.4	0.973929
	Extracted_set_54	0.44	1.13385
	Extracted_set_54	0.48	1.06536
	Extracted_set_54	0.52	0.807744
	Extracted_set_54	0.56	0.982108
	Extracted_set_54	0.6	1.30727
	Extracted_set_54	0.64	1.07139
	Extracted_set_54	0.68	1.01133
	Extracted_set_54	0.72	1.01939
	Extracted_set_54	0.76	0.917877
	Extracted_set_54	0.8	1.45131
	Extracted_set_54	0.84	1.29227
	Extracted_set_54	0.88	0.921694
	Extracted_set_54	0.92	0.242424
	Extracted_set_54	0.96	1.93939
	Extracted_set_55	0.04	0.163013
	Extracted_set_55	0.08	0.306592
	Extracted_set_55	0.12	0.40925
	Extracted_set_55	0.16	0.428218
	Extracted_set_55	0.2	0.341591
	Extracted_set_55	0.24	0.412546
	Extracted_set_55	0.28	0.88713
	Extracted_set_55	0.32	0.712485
	Extracted_set_55	0.36	0.979952
	Extracted_set_55	0.4	1.23204
	Extracted_set_55	0.44	1.0554
	Extracted_set_55	0.48	1.29075
	Extracted_set_55	0.52	0.769775
	Extracted_set_55	0.56	0.910668
	Extracted_set_55	0.6	1.13608
	Extracted_set_55	0.64	1.23568
	Extracted_set_55	0.68	0.94345
	Extracted_set_55	0.72	0.737139
	Extracted_set_55	0.76	1.05296
	Extracted_set_55	0.8	0.762162
	Extracted_set_55	0.84	1.01187
	Extracted_set_55	0.88	0.652891
	Extracted_set_55	0.92	0.862898
	Extracted_set_55	0.96	2.37037
	Extracted_set_56	0.04	0.214814
	Extracted_set_56	0.08	0.388724
	Extracted_set_56	0.12	0.447951
	Extracted_set_56	0.16	0.450736
	Extracted_set_56	0.2	0.457028
	Extracted_set_56	0.24	0.501291
	Extracted_set_56	0.28	0.649218
	Extracted_set_56	0.32	0.791796
	Extracted_set_56	0.36	0.788305
	Extracted_set_56	0.4	0.857589
	Extracted_set_56	0.44	1.05434
	Extracted_set_56	0.48	0.692054
	Extracted_set_56	0.52	0.840497
	Extracted_set_56	0.56	1.08191
	Extracted_set_56	0.6	1.27417
	Extracted_set_56	0.64	1.09913
	Extracted_set_56	0.68	1.10613
	Extracted_set_56	0.72	0.850598
	Extracted_set_56	0.76	0.844437
	Extracted_set_56	0.8	1.64706
	Extracted_set_56	0.84	0.885375
	Extracted_set_56	0.88	0.805692
	Extracted_set_56	0.92	1.66831
	Extracted_set_56	0.96	2.17687
	Extracted_set_57	0.04	0.147601
	Extracted_set_57	0.08	0.361265
	Extracted_set_57	0.12	0.54715
	Extracted_set_57	0.16	0.48781
	Extracted_set_57	0.2	0.486428
	Extracted_set_57	0.24	0.397454
	Extracted_set_57	0.28	0.718217
	Extracted_set_57	0.32	0.67239
	Extracted_set_57	0.36	0.781484
	Extracted_set_57	0.4	1.20503
	Extracted_set_57	0.44	1.00233
	Extracted_set_57	0.48	1.21242
	Extracted_set_57	0.52	0.861891
	Extracted_set_57	0.56	0.676486
	Extracted_set_57	0.6	0.970878
	Extracted_set_57	0.64	1.01129
	Extracted_set_57	0.68	1.31547
	Extracted_set_57	0.72	0.952522
	Extracted_set_57	0.76	1.19864
	Extracted_set_57	0.8	1.47624
	Extracted_set_57	0.84	1.29817
	Extracted_set_57	0.88	1.03845
	Extracted_set_57	0.92	1.04033
	Extracted_set_57	0.96	1.31687
	Extracted_set_58	0.04	0.0922541
	Extracted_set_58	0.08	0.415528
	Extracted_set_58	0.12	0.457962
	Extracted_set_58	0.16	0.31204
	Extracted_set_58	0.2	0.54992
	Extracted_set_58	0.24	0.707204
	Extracted_set_58	0.28	0.660534
	Extracted_set_58	0.32	0.679277
	Extracted_set_58	0.36	1.07346
	Extracted_set_58	0.4	1.05433
	Extracted_set_58	0.44	1.04192
	Extracted_set_58	0.48	1.04353
	Extracted_set_58	0.52	1.0434
	Extracted_set_58	0.56	0.710454
	Extracted_set_58	0.6	1.23422
	Extracted_set_58	0.64	1.0784
	Extracted_set_58	0.68	0.848674
	Extracted_set_58	0.72	1.36601
	Extracted_set_58	0.76	0.918913
	Extracted_set_58	0.8	1.21013
	Extracted_set_58	0.84	1.05341
	Extracted_set_58	0.88	1.35679
	Extracted_set_58	0.92	0.803641
	Extracted_set_58	0.96	1.07744
	Extracted_set_59	0.04	0.218036
	Extracted_set_59	0.08	0.274462
	Extracted_set_59	0.12	0.427819
	Extracted_set_59	0.16	0.482761
	Extracted_set_59	0.2	0.451284
	Extracted_set_59	0.24	0.710901
	Extracted_set_59	0.28	0.538761
	Extracted_set_59	0.32	0.624962
	Extracted_set_59	0.36	0.913099
	Extracted_set_59	0.4	1.06621
	Extracted_set_59	0.44	1.15531
	Extracted_set_59	0.48	1.34651
	Extracted_set_59	0.52	1.0508
	Extracted_set_59	0.56	0.852806
	Extracted_set_59	0.6	1.38083
	Extracted_set_59	0.64	0.594264
	Extracted_set_59	0.68	1.01436
	Extracted_set_59	0.72	0.732651
	Extracted_set_59	0.76	1.0478
	Extracted_set_59	0.8	1.07487
	Extracted_set_59	0.84	1.25463
	Extracted_set_59	0.88	1.16419
	Extracted_set_59	0.92	1.90137
	Extracted_set_59	0.96	1.10727
	Extracted_set_60	0.04	0.167594
	Extracted_set_60	0.08	0.224925
	Extracted_set_60	0.12	0.434815
	Extracted_set_60	0.16	0.451566
	Extracted_set_60	0.2	0.714761
	Extracted_set_60	0.24	0.432429
	Extracted_set_60	0.28	0.869809
	Extracted_set_60	0.32	0.539284
	Extracted_set_60	0.36	0.968442
	Extracted_set_60	0.4	0.79767
	Extracted_set_60	0.44	0.85242
	Extracted_set_60	0.48	1.10383
	Extracted_set_60	0.52	1.14724
	Extracted_set_60	0.56	0.630461
	Extracted_set_60	0.6	0.767369
	Extracted_set_60	0.64	0.822549
	Extracted_set_60	0.68	1.30328
	Extracted_set_60	0.72	1.05136
	Extracted_set_60	0.76	0.896255
	Extracted_set_60	0.8	1.57999
	Extracted_set_60	0.84	1.17371
	Extracted_set_60	0.88	1.23716
	Extracted_set_60	0.92	1.85529
	Extracted_set_60	0.96	1.63265
	Extracted_set_61	0.04	0.225813
	Extracted_set_61	0.08	0.362031
	Extracted_set_61	0.12	0.346292
	Extracted_set_61	0.16	0.392431
	Extracted_set_61	0.2	0.545374
	Extracted_set_61	0.24	0.662616
	Extracted_set_61	0.28	0.625925
	Extracted_set_61	0.32	0.909276
	Extracted_set_61	0.36	0.998513
	Extracted_set_61	0.4	0.802943
	Extracted_set_61	0.44	1.05668
	Extracted_set_61	0.48	0.903528
	Extracted_set_61	0.52	1.21479
	Extracted_set_61	0.56	0.880383
	Extracted_set_61	0.6	1.07226
	Extracted_set_61	0.64	0.989594
	Extracted_set_61	0.68	1.16098
	Extracted_set_61	0.72	0.548425
	Extracted_set_61	0.76	0.774865
	Extracted_set_61	0.8	1.20106
	Extracted_set_61	0.84	1.17456
	Extracted_set_61	0.88	0.837126
	Extracted_set_61	0.92	1.06121
	Extracted_set_61	0.96	1.57635
	Extracted_set_62	0.04	0.249983
	Extracted_set_62	0.08	0.210161
	Extracted_set_62	0.12	0.358744
	Extracted_set_62	0.16	0.56742
	Extracted_set_62	0.2	0.445732
	Extracted_set_62	0.24	0.640699
	Extracted_set_62	0.28	0.80736
	Extracted_set_62	0.32	0.734489
	Extracted_set_62	0.36	0.832677
	Extracted_set_62	0.4	0.668402
	Extracted_set_62	0.44	1.04009
	Extracted_set_62	0.48	0.865014
	Extracted_set_62	0.52	1.17899
	Extracted_set_62	0.56	1.00155
	Extracted_set_62	0.6	1.00114
	Extracted_set_62	0.64	1.11379
	Extracted_set_62	0.68	1.15417
	Extracted_set_62	0.72	0.800279
	Extracted_set_62	0.76	1.05544
	Extracted_set_62	0.8	1.15054
	Extracted_set_62	0.84	1.11608
	Extracted_set_62	0.88	0.90499
	Extracted_set_62	0.92	1.46792
	Extracted_set_62	0.96	1.50588
	Extracted_set_63	0.04	0.124124
	Extracted_set_63	0.08	0.312278
	Extracted_set_63	0.12	0.408508
	Extracted_set_63	0.16	0.404876
	Extracted_set_63	0.2	0.51921
	Extracted_set_63	0.24	0.536748
	Extracted_set_63	0.28	0.687864
	Extracted_set_63	0.32	0.66814
	Extracted_set_63	0.36	0.88013
	Extracted_set_63	0.4	1.02619
	Extracted_set_63	0.44	0.910025
	Extracted_set_63	0.48	1.10205
	Extracted_set_63	0.52	0.725472
	Extracted_set_63	0.56	1.13869
	Extracted_set_63	0.6	1.30574
	Extracted_set_63	0.64	0.861759
	Extracted_set_63	0.68	1.23443
	Extracted_set_63	0.72	0.850381
	Extracted_set_63	0.76	1.09071
	Extracted_set_63	0.8	1.22926
	Extracted_set_63	0.84	0.919269
	Extracted_set_63	0.88	1.15433
	Extracted_set_63	0.92	0.92996
	Extracted_set_63	0.96	1.60401
	Extracted_set_64	0.04	0.0683106
	Extracted_set_64	0.08	0.469906
	Extracted_set_64	0.12	0.330756
	Extracted_set_64	0.16	0.308599
	Extracted_set_64	0.2	0.522495
	Extracted_set_64	0.24	0.568818
	Extracted_set_64	0.28	0.87375
	Extracted_set_64	0.32	0.712944
	Extracted_set_64	0.36	0.968471
	Extracted_set_64	0.4	1.01901
	Extracted_set_64	0.44	1.10817
	Extracted_set_64	0.48	0.836812
	Extracted_set_64	0.52	0.969823
	Extracted_set_64	0.56	0.938322
	Extracted_set_64	0.6	1.35628
	Extracted_set_64	0.64	0.606093
	Extracted_set_64	0.68	1.22219
	Extracted_set_64	0.72	1.02357
	Extracted_set_64	0.76	1.07439
	Extracted_set_64	0.8	1.10599
	Extracted_set_64	0.84	1.2927
	Extracted_set_64	0.88	0.419282
	Extracted_set_64	0.92	2.01336
	Extracted_set_64	0.96	0.543294
	Extracted_set_65	0.04	0.115752
	Extracted_set_65	0.08	0.329407
	Extracted_set_65	0.12	0.303264
	Extracted_set_65	0.16	0.588899
	Extracted_set_65	0.2	0.42913
	Extracted_set_65	0.24	0.632203
	Extracted_set_65	0.28	0.903783
	Extracted_set_65	0.32	0.708377
	Extracted_set_65	0.36	1.23987
	Extracted_set_65	0.4	0.732754
	Extracted_set_65	0.44	0.748563
	Extracted_set_65	0.48	0.909356
	Extracted_set_65	0.52	1.34317
	Extracted_set_65	0.56	1.13222
	Extracted_set_65	0.6	1.10251
	Extracted_set_65	0.64	0.951322
	Extracted_set_65	0.68	1.32498
	Extracted_set_65	0.72	0.571632
	Extracted_set_65	0.76	1.36778
	Extracted_set_65	0.8	1.3934
	Extracted_set_65	0.84	1.43186
	Extracted_set_65	0.88	0.779677
	Extracted_set_65	0.92	1.12454
	Extracted_set_65	0.96	0
	Extracted_set_66	0.04	0.252791
	Extracted_set_66	0.08	0.426357
	Extracted_set_66	0.12	0.464689
	Extracted_set_66	0.16	0.331321
	Extracted_set_66	0.2	0.604668
	Extracted_set_66	0.24	0.516776
	Extracted_set_66	0.28	0.598678
	Extracted_set_66	0.32	0.517775
	Extracted_set_66	0.36	0.696932
	Extracted_set_66	0.4	0.873506
	Extracted_set_66	0.44	1.03046
	Extracted_set_66	0.48	0.986739
	Extracted_set_66	0.52	1.21316
	Extracted_set_66	0.56	0.838653
	Extracted_set_66	0.6	1.36955
	Extracted_set_66	0.64	0.799927
	Extracted_set_66	0.68	0.83526
	Extracted_set_66	0.72	0.925425
	Extracted_set_66	0.76	1.00596
	Extracted_set_66	0.8	0.760877
	Extracted_set_66	0.84	1.79843
	Extracted_set_66	0.88	0.719281
	Extracted_set_66	0.92	1.2987
	Extracted_set_66	0.96	1.52381
	Extracted_set_67	0.04	0.258317
	Extracted_set_67	0.08	0.305404
	Extracted_set_67	0.12	0.248811
	Extracted_set_67	0.16	0.324376
	Extracted_set_67	0.2	0.314734
	Extracted_set_67	0.24	0.455021
	Extracted_set_67	0.28	0.844845
	Extracted_set_67	0.32	0.797521
	Extracted_set_67	0.36	0.856171
	Extracted_set_67	0.4	1.2173
	Extracted_set_67	0.44	0.80919
	Extracted_set_67	0.48	1.10999
	Extracted_set_67	0.52	0.824943
	Extracted_set_67	0.56	0.63685
	Extracted_set_67	0.6	0.917957
	Extracted_set_67	0.64	0.64648
	Extracted_set_67	0.68	1.23855
	Extracted_set_67	0.72	1.23744
	Extracted_set_67	0.76	1.35998
	Extracted_set_67	0.8	0.932194
	Extracted_set_67	0.84	1.66349
	Extracted_set_67	0.88	0.682156
	Extracted_set_67	0.92	1.94496
	Extracted_set_67	0.96	0.802005
	Extracted_set_68	0.04	0.129569
	Extracted_set_68	0.08	0.336064
	Extracted_set_68	0.12	0.248042
	Extracted_set_68	0.16	0.424905
	Extracted_set_68	0.2	0.544676
	Extracted_set_68	0.24	0.479405
	Extracted_set_68	0.28	0.894335
	Extracted_set_68	0.32	0.50165
	Extracted_set_68	0.36	1.13927
	Extracted_set_68	0.4	0.951167
	Extracted_set_68	0.44	1.16836
	Extracted_set_68	0.48	0.866696
	Extracted_set_68	0.52	0.896798
	Extracted_set_68	0.56	0.826139
	Extracted_set_68	0.6	1.20409
	Extracted_set_68	0.64	0.7839
	Extracted_set_68	0.68	0.647474
	Extracted_set_68	0.72	1.2032
	Extracted_set_68	0.76	1.03544
	Extracted_set_68	0.8	1.57164
	Extracted_set_68	0.84	1.1033
	Extracted_set_68	0.88	0.869578
	Extracted_set_68	0.92	1.26882
	Extracted_set_68	0.96	0.516129
	Extracted_set_69	0.04	0.172392
	Extracted_set_69	0.08	0.405699
	Extracted_set_69	0.12	0.422972
	Extracted_set_69	0.16	0.342064
	Extracted_set_69	0.2	0.510519
	Extracted_set_69	0.24	0.617749
	Extracted_set_69	0.28	0.572984
	Extracted_set_69	0.32	0.871994
	Extracted_set_69	0.36	0.753125
	Extracted_set_69	0.4	0.916948
	Extracted_set_69	0.44	0.917868
	Extracted_set_69	0.48	1.06939
	Extracted_set_69	0.52	0.828551
	Extracted_set_69	0.56	0.874473
	Extracted_set_69	0.6	1.3538
	Extracted_set_69	0.64	0.90793
	Extracted_set_69	0.68	1.01022
	Extracted_set_69	0.72	0.847659
	Extracted_set_69	0.76	0.987294
	Extracted_set_69	0.8	1.4372
	Extracted_set_69	0.84	1.25557
	Extracted_set_69	0.88	1.0513
	Extracted_set_69	0.92	1.06441
	Extracted_set_69	0.96	0.649087
	Extracted_set_70	0.04	0.148798
	Extracted_set_70	0.08	0.425366
	Extracted_set_70	0.12	0.304835
	Extracted_set_70	0.16	0.404911
	Extracted_set_70	0.2	0.453506
	Extracted_set_70	0.24	0.521393
	Extracted_set_70	0.28	0.761652
	Extracted_set_70	0.32	0.948488
	Extracted_set_70	0.36	0.89208
	Extracted_set_70	0.4	1.04367
	Extracted_set_70	0.44	1.11171
	Extracted_set_70	0.48	1.09872
	Extracted_set_70	0.52	0.796307
	Extracted_set_70	0.56	0.972014
	Extracted_set_70	0.6	1.15197
	Extracted_set_70	0.64	0.665331
	Extracted_set_70	0.68	0.783311
	Extracted_set_70	0.72	1.11475
	Extracted_set_70	0.76	1.44269
	Extracted_set_70	0.8	1.14036
	Extracted_set_70	0.84	1.8027
	Extracted_set_70	0.88	0.812396
	Extracted_set_70	0.92	0.579449
	Extracted_set_70	0.96	0.647773
	Extracted_set_71	0.04	0.182059
	Extracted_set_71	0.08	0.293081
	Extracted_set_71	0.12	0.639413
	Extracted_set_71	0.16	0.505743
	Extracted_set_71	0.2	0.757475
	Extracted_set_71	0.24	0.486638
	Extracted_set_71	0.28	1.02542
	Extracted_set_71	0.32	0.831345
	Extracted_set_71	0.36	0.827408
	Extracted_set_71	0.4	0.688075
	Extracted_set_71	0.44	1.04208
	Extracted_set_71	0.48	0.742758
	Extracted_set_71	0.52	0.900894
	Extracted_set_71	0.56	0.825137
	Extracted_set_71	0.6	1.5148
	Extracted_set_71	0.64	0.716169
	Extracted_set_71	0.68	1.37955
	Extracted_set_71	0.72	0.952963
	Extracted_set_71	0.76	0.883853
	Extracted_set_71	0.8	1.23401
	Extracted_set_71	0.84	0.856312
	Extracted_set_71	0.88	1.31702
	Extracted_set_71	0.92	2.07527
	Extracted_set_71	0.96	1.33333
	Extracted_set_72	0.04	0.222831
	Extracted_set_72	0.08	0.319041
	Extracted_set_72	0.12	0.458984
	Extracted_set_72	0.16	0.405671
	Extracted_set_72	0.2	0.489191
	Extracted_set_72	0.24	0.513163
	Extracted_set_72	0.28	0.72316
	Extracted_set_72	0.32	0.584147
	Extracted_set_72	0.36	0.655891
	Extracted_set_72	0.4	1.26239
	Extracted_set_72	0.44	0.749318
	Extracted_set_72	0.48	1.13349
	Extracted_set_72	0.52	0.934457
	Extracted_set_72	0.56	0.93496
	Extracted_set_72	0.6	0.988871
	Extracted_set_72	0.64	0.671446
	Extracted_set_72	0.68	1.18439
	Extracted_set_72	0.72	1.01486
	Extracted_set_72	0.76	0.607119
	Extracted_set_72	0.8	1.45726
	Extracted_set_72	0.84	0.784696
	Extracted_set_72	0.88	1.75924
	Extracted_set_72	0.92	1.58699
	Extracted_set_72	0.96	1.15942
	Extracted_set_73	0.04	0.240661
	Extracted_set_73	0.08	0.18634
	Extracted_set_73	0.12	0.288764
	Extracted_set_73	0.16	0.587434
	Extracted_set_73	0.2	0.443679
	Extracted_set_73	0.24	0.627597
	Extracted_set_73	0.28	0.639802
	Extracted_set_73	0.32	0.745897
	Extracted_set_73	0.36	0.695693
	Extracted_set_73	0.4	0.938644
	Extracted_set_73	0.44	1.13853
	Extracted_set_73	0.48	0.902647
	Extracted_set_73	0.52	1.3598
	Extracted_set_73	0.56	1.01563
	Extracted_set_73	0.6	0.876324
	Extracted_set_73	0.64	1.07211
	Extracted_set_73	0.68	1.54374
	Extracted_set_73	0.72	1.1829
	Extracted_set_73	0.76	0.808732
	Extracted_set_73	0.8	0.843351
	Extracted_set_73	0.84	1.21978
	Extracted_set_73	0.88	0.815954
	Extracted_set_73	0.92	0.854701
	Extracted_set_73	0.96	0.711111
	Extracted_set_74	0.04	0.202204
	Extracted_set_74	0.08	0.304824
	Extracted_set_74	0.12	0.681108
	Extracted_set_74	0.16	0.401559
	Extracted_set_74	0.2	0.357648
	Extracted_set_74	0.24	0.733555
	Extracted_set_74	0.28	0.676699
	Extracted_set_74	0.32	0.648831
	Extracted_set_74	0.36	0.699963
	Extracted_set_74	0.4	1.00756
	Extracted_set_74	0.44	0.939735
	Extracted_set_74	0.48	1.27582
	Extracted_set_74	0.52	0.812994
	Extracted_set_74	0.56	1.04912
	Extracted_set_74	0.6	1.01653
	Extracted_set_74	0.64	0.852029
	Extracted_set_74	0.68	0.972693
	Extracted_set_74	0.72	0.520158
	Extracted_set_74	0.76	1.46248
	Extracted_set_74	0.8	1.22713
	Extracted_set_74	0.84	1.37852
	Extracted_set_74	0.88	1.10295
	Extracted_set_74	0.92	2.07118
	Extracted_set_74	0.96	1.34737
	Extracted_set_75	0.04	0.196788
	Extracted_set_75	0.08	0.301038
	Extracted_set_75	0.12	0.45119
	Extracted_set_75	0.16	0.390291
	Extracted_set_75	0.2	0.518779
	Extracted_set_75	0.24	0.61916
	Extracted_set_75	0.28	0.789662
	Extracted_set_75	0.32	0.527791
	Extracted_set_75	0.36	1.12547
	Extracted_set_75	0.4	1.05752
	Extracted_set_75	0.44	1.04892
	Extracted_set_75	0.48	1.00592
	Extracted_set_75	0.52	0.983037
	Extracted_set_75	0.56	0.825418
	Extracted_set_75	0.6	1.26821
	Extracted_set_75	0.64	0.50075
	Extracted_set_75	0.68	0.995564
	Extracted_set_75	0.72	1.12468
	Extracted_set_75	0.76	1.05465
	Extracted_set_75	0.8	1.26386
	Extracted_set_75	0.84	0.976486
	Extracted_set_75	0.88	1.45532
	Extracted_set_75	0.92	1.13766
	Extracted_set_75	0.96	2.4
	Extracted_set_76	0.04	0.164735
	Extracted_set_76	0.08	0.387114
	Extracted_set_76	0.12	0.408973
	Extracted_set_76	0.16	0.361389
	Extracted_set_76	0.2	0.444602
	Extracted_set_76	0.24	0.45988
	Extracted_set_76	0.28	0.701953
	Extracted_set_76	0.32	0.657777
	Extracted_set_76	0.36	0.714048
	Extracted_set_76	0.4	1.16153
	Extracted_set_76	0.44	1.2401
	Extracted_set_76	0.48	1.09406
	Extracted_set_76	0.52	0.746898
	Extracted_set_76	0.56	1.37663
	Extracted_set_76	0.6	0.959108
	Extracted_set_76	0.64	0.963894
	Extracted_set_76	0.68	1.37746
	Extracted_set_76	0.72	1.00329
	Extracted_set_76	0.76	0.860618
	Extracted_set_76	0.8	1.15322
	Extracted_set_76	0.84	1.03408
	Extracted_set_76	0.88	0.716901
	Extracted_set_76	0.92	0.493827
	Extracted_set_76	0.96	0.987654
	Extracted_set_77	0.04	0.199664
	Extracted_set_77	0.08	0.280293
	Extracted_set_77	0.12	0.516762
	Extracted_set_77	0.16	0.31753
	Extracted_set_77	0.2	0.542825
	Extracted_set_77	0.24	0.851241
	Extracted_set_77	0.28	0.543322
	Extracted_set_77	0.32	0.626671
	Extracted_set_77	0.36	0.979601
	Extracted_set_77	0.4	1.13903
	Extracted_set_77	0.44	0.870793
	Extracted_set_77	0.48	0.800846
	Extracted_set_77	0.52	0.78156
	Extracted_set_77	0.56	1.33527
	Extracted_set_77	0.6	0.971389
	Extracted_set_77	0.64	0.495718
	Extracted_set_77	0.68	0.941981
	Extracted_set_77	0.72	0.746979
	Extracted_set_77	0.76	1.12189
	Extracted_set_77	0.8	1.11398
	Extracted_set_77	0.84	1.58345
	Extracted_set_77	0.88	1.43813
	Extracted_set_77	0.92	1.95327
	Extracted_set_77	0.96	0
	Extracted_set_78	0.04	0.202098
	Extracted_set_78	0.08	0.346591
	Extracted_set_78	0.12	0.451648
	Extracted_set_78	0.16	0.334197
	Extracted_set_78	0.2	0.629691
	Extracted_set_78	0.24	0.673515
	Extracted_set_78	0.28	0.728327
	Extracted_set_78	0.32	0.636509
	Extracted_set_78	0.36	0.59922
	Extracted_set_78	0.4	1.16944
	Extracted_set_78	0.44	0.868788
	Extracted_set_78	0.48	0.830041
	Extracted_set_78	0.52	1.12261
	Extracted_set_78	0.56	0.999166
	Extracted_set_78	0.6	1.23878
	Extracted_set_78	0.64	0.681017
	Extracted_set_78	0.68	1.48223
	Extracted_set_78	0.72	0.511598
	Extracted_set_78	0.76	0.778505
	Extracted_set_78	0.8	0.870954
	Extracted_set_78	0.84	0.750171
	Extracted_set_78	0.88	1.67142
	Extracted_set_78	0.92	0.869565
	Extracted_set_78	0.96	1.11111
	Extracted_set_79	0.04	0.196345
	Extracted_set_79	0.08	0.349686
	Extracted_set_79	0.12	0.519414
	Extracted_set_79	0.16	0.371359
	Extracted_set_79	0.2	0.395864
	Extracted_set_79	0.24	0.495093
	Extracted_set_79	0.28	0.836366
	Extracted_set_79	0.32	0.649578
	Extracted_set_79	0.36	0.957871
	Extracted_set_79	0.4	0.982672
	Extracted_set_79	0.44	0.998382
	Extracted_set_79	0.48	0.697674
	Extracted_set_79	0.52	0.894031
	Extracted_set_79	0.56	1.10154
	Extracted_set_79	0.6	0.935652
	Extracted_set_79	0.64	0.755976
	Extracted_set_79	0.68	0.994949
	Extracted_set_79	0.72	0.865193
	Extracted_set_79	0.76	1.37365
	Extracted_set_79	0.8	0.58155
	Extracted_set_79	0.84	2.49853
	Extracted_set_79	0.88	0.911623
	Extracted_set_79	0.92	1.33333
	Extracted_set_79	0.96	0
	Extracted_set_80	0.04	0.116569
	Extracted_set_80	0.08	0.377274
	Extracted_set_80	0.12	0.380739
	Extracted_set_80	0.16	0.414444
	Extracted_set_80	0.2	0.528928
	Extracted_set_80	0.24	0.418306
	Extracted_set_80	0.28	0.78772
	Extracted_set_80	0.32	0.808096
	Extracted_set_80	0.36	1.00135
	Extracted_set_80	0.4	1.09486
	Extracted_set_80	0.44	0.628998
	Extracted_set_80	0.48	1.05015
	Extracted_set_80	0.52	1.04735
	Extracted_set_80	0.56	1.05297
	Extracted_set_80	0.6	0.955811
	Extracted_set_80	0.64	0.63307
	Extracted_set_80	0.68	1.02399
	Extracted_set_80	0.72	1.15283
	Extracted_set_80	0.76	1.03721
	Extracted_set_80	0.8	1.39414
	Extracted_set_80	0.84	1.42086
	Extracted_set_80	0.88	1.91328
	Extracted_set_80	0.92	0.703297
	Extracted_set_80	0.96	0
	Extracted_set_81	0.04	0.17854
	Extracted_set_81	0.08	0.306075
	Extracted_set_81	0.12	0.471264
	Extracted_set_81	0.16	0.329473
	Extracted_set_81	0.2	0.627251
	Extracted_set_81	0.24	0.498898
	Extracted_set_81	0.28	0.675465
	Extracted_set_81	0.32	0.594853
	Extracted_set_81	0.36	0.900383
	Extracted_set_81	0.4	0.898149
	Extracted_set_81	0.44	1.04154
	Extracted_set_81	0.48	1.08759
	Extracted_set_81	0.52	0.985595
	Extracted_set_81	0.56	0.896868
	Extracted_set_81	0.6	1.13488
	Extracted_set_81	0.64	0.914616
	Extracted_set_81	0.68	1.32406
	Extracted_set_81	0.72	0.943842
	Extracted_set_81	0.76	0.803376
	Extracted_set_81	0.8	0.956803
	Extracted_set_81	0.84	1.36823
	Extracted_set_81	0.88	0.901534
	Extracted_set_81	0.92	1.43453
	Extracted_set_81	0.96	1.20301
	Extracted_set_82	0.04	0.248365
	Extracted_set_82	0.08	0.456804
	Extracted_set_82	0.12	0.367751
	Extracted_set_82	0.16	0.388748
	Extracted_set_82	0.2	0.589208
	Extracted_set_82	0.24	0.742389
	Extracted_set_82	0.28	0.483402
	Extracted_set_82	0.32	1.05938
	Extracted_set_82	0.36	0.779427
	Extracted_set_82	0.4	0.908682
	Extracted_set_82	0.44	0.904272
	Extracted_set_82	0.48	1.0818
	Extracted_set_82	0.52	1.12787
	Extracted_set_82	0.56	0.971445
	Extracted_set_82	0.6	0.988242
	Extracted_set_82	0.64	1.00101
	Extracted_set_82	0.68	1.12446
	Extracted_set_82	0.72	1.181
	Extracted_set_82	0.76	1.09036
	Extracted_set_82	0.8	1.24032
	Extracted_set_82	0.84	0.919291
	Extracted_set_82	0.88	1.42124
	Extracted_set_82	0.92	0.858586
	Extracted_set_82	0.96	0
	Extracted_set_83	0.04	0.162006
	Extracted_set_83	0.08	0.356083
	Extracted_set_83	0.12	0.370191
	Extracted_set_83	0.16	0.283018
	Extracted_set_83	0.2	0.627681
	Extracted_set_83	0.24	0.555028
[truncated: 426 more rows]

## Sheet: Supplementary_Figure_10b 
Supplementary Figure 10b
	No.	ΔDistanceCoC=1	ΔCoCDistance=minimum
	1	0.0799351	0.0602979
	2	0.119903	0.0769521
	3	0.0399676	0.103584
	4	0.0799351	0.00591995
	5	0	0.0169359
	6	0.0399676	0.0244848
	7	0	0.00196485
	8	0	0.023712
	9	0.0799351	0.0288215
	10	0.0399676	0.046181
	11	0.0399676	0.0487954
	12	0.0399676	0.101523
	13	0.0399676	0.0126942
	14	0.119903	0.0213134
	15	0	0.034935
	16	0.0399676	0.0563366
	17	0.15987	0.0224983
	18	0.0399676	0.0333545
	19	0.0399676	0.0398719
	20	0	0.0579356
	21	0.0399676	0.0453541
	22	0.0399676	0.0446282
	23	0.0399676	0.0405174
	24	0.0399676	0.0137223
	25	0.0799351	0.0680197
	26	0.0399676	0.0382538
	27	0.0799351	0.073782
	28	0.0399676	0.069155
	29	0	0.00983311
	30	0.0399676	0.0235851
	31	0.0399676	0.138882
	32	0.0399676	0.045466
	33	0.0399676	0.00486979
	34	0.0399676	0.0318416
	35	0.0399676	0.0160617
	36	0.0399676	0.108799
	37	0	0.0793489
	38	0.0799351	0.0317274
	39	0.0399676	0.0555843
	40	0.0399676	0.0523634
	41	0.0799351	0.012741
	42	0.0399676	0.00845921
	43	0.199838	0.0341749
	44	0.0799351	0.02151
	45	0	0.0495576
	46	0.0799351	0.111525
	47	0.0399676	0.0796366
	48	0.119903	0.033527
	49	0.0399676	0.0322463
	50	0.0799351	0.0109442
	51	0.0399676	0.0321068
	52	0.0399676	0.157882
	53	0.0399676	0.0359068
	54	0.0399676	0.0133064
	55	0.0399676	0.0845203
	56	0	0.0154782
	57	0.0399676	0.110563
	58	0.0799351	0.0189025
	59	0.0799351	0.0294132
	60	0.0399676	0.00202804
	61	0	0.0345831
	62	0.0399676	0.00133694
	63	0.0799351	0.026076
	64	0	0.0593793
	65	0.0799351	0.0469914
	66	0	0.02271
	67	0.0399676	0.115666
	68	0.0799351	0.0631889
	69	0.15987	0.0103539
	70	0.0399676	0.0280664
	71	0.0399676	0.0316912
	72	0.0799351	0.0294125
	73	0.239805	0.0257036
	74	0.0399676	0.0243153
	75	0.0799351	0.00307072
	76	0.119903	0.041559
	77	0	0.0990296
	78	0.0399676	0.101362
	79	0.0399676	0.0459758
	80	0.0799351	0.0124683
	81	0.0799351	0.0613666
	82	0.0399676	0.0461946
	83	0.0399676	0.0160361
	84	0.0799351	0.0421374
	85	0	0.0321943
	86	0.0399676	0.0665949
	87	0.0399676	0.033776
	88	0.0399676	0.0131839
	89	0	0.0985697
	90	0.0799351	0.00644102
	91	0	0.0579712
	92	0.0799351	0.0449771
	93	0.119903	0.0226488
	94	0	0.0317647
	95	0.0799351	0.0948452
	96	0.0399676	0.00931258
	97	0.119903	0.0452092
	98	0.0799351	0.0351663
	99	0.0399676	0.10108
	100	0.0399676	0.13725
	101	0.0399676	0.0432865
	102	0	0.0662179
	103	0.0799351	0.0772339
	104	0.119903	0.0358131
	105	0.0799351	0.0583331
	106	0.0799351	0.0840099
	107	0	0.0314764
	108	0.0399676	0.106479
	109	0.119903	0.0115025
	110	0.0399676	0.041225
	111	0.119903	0.0476038
	112	0.199838	0.0389846
	113	0.0799351	0.095233
	114	0.0399676	0.00396131
	115	0.239805	0.0827963
	116	0.119903	0.0936524
	117	0.0399676	0.0204261
	118	0.0799351	0.118234
	119	0.0399676	0.105652
	120	0.0399676	0.104926
	121	0.119903	0.100815
	122	0.0399676	0.0465756
	123	0	0.0077218
	124	0.0399676	0.0985518
	125	0	0.0134841
	126	0.0399676	0.00885703
	127	0.0799351	0.070131
	128	0.0399676	0.0838831
	129	0.119903	0.0785844
	130	0.0399676	0.105764
	131	0.0399676	0.0651677
	132	0.0399676	0.0284563
	133	0.0399676	0.0763597
	134	0.119903	0.0485013
	135	0.0799351	0.139647
	136	0	0.0920254
	137	0.119903	0.0047136
	138	0.0399676	0.00793453
	139	0	0.0730389
	140	0.119903	0.0518387
	141	0.119903	0.0261231
	142	0	0.0387879
	143	0.0799351	0.0107403
	144	0	0.171823
	145	0.0399676	0.0193386
	146	0.199838	0.0938249
	147	0.0399676	0.0925442
	148	0	0.0712421
	149	0.0399676	0.0281911
	150	0.0399676	0.21818
	151	0.119903	0.0962047
	152	0.0399676	0.0736043
	153	0.119903	0.0242223
	154	0.0799351	0.0757762
	155	0.0399676	0.170861
	156	0	0.0792004
	157	0	0.0308847
	158	0.0399676	0.062326
	159	0.0799351	0.0257148
	160	0.0399676	0.058961
	161	0.15987	0.0342219
	162	0.0799351	0.119677
	163	0	0.0133065
	164	0.0799351	0.0830079
	165	0.0399676	0.0553677
	166	0	0.123487
	167	0.0799351	0.049944
	168	0.0399676	0.0883643
	169	0.0399676	0.0286067
	170	0	0.0308854
	171	0.31974	0.0860015
	172	0.0399676	0.0846133
	173	0	0.0572272
	174	0.0399676	0.101857
	175	0.0799351	0.0387316
	176	0.119903	0.16166
	177	0.0399676	0.0143221
	178	0	0.0727663
	179	0	0.121665
	180	0.119903	0.106493
	181	0.119903	0.0442618
	182	0	0.102435
	183	0.0799351	0.0924922
	184	0.119903	0.00629699
	185	0.0399676	0.0265219
	186	0.0399676	0.0734818
	187	0.0799351	0.0382717
	188	0	0.066739
	189	0.0799351	0.00232669
	190	0	0.0153208
	191	0.199838	0.0376491
	192	0.0799351	0.0920626
	193	0	0.0345473
	194	0.119903	0.0509854
	195	0.199838	0.105507
	196	0	0.0251317
	197	0.0399676	0.0407821
	198	0.0799351	0.180537
	199	0.0399676	0.0710322
	200	0.119903	0.0600162
	201	0.15987	0.101437
	202	0.119903	0.0789169
	203	0.119903	0.0532401
	204	0.0399676	0.105774
	205	0.0799351	0.0307711
	206	0.15987	0.125748
	207	0.0799351	0.178475
	208	0.15987	0.0896463
	209	0.239805	0.0982655
	210	0.119903	0.0420171
	211	0.0799351	0.133289
	212	0.279773	0.0544538
	213	0.15987	0.0435976
	214	0.0799351	0.116824
	215	0.119903	0.0190165
	216	0.0799351	0.031598
	217	0.0799351	0.0323239
	218	0.15987	0.0364347
	219	0.0799351	0.0906744
	220	0.0399676	0.144972
	221	0.0799351	0.0386983
	222	0.0399676	0.150734
	223	0.0799351	0.146107
	224	0.119903	0.067119
	225	0.0799351	0.053367
	226	0.15987	0.215834
	227	0.0799351	0.0314861
	228	0.0799351	0.0720823
	229	0.0799351	0.108794
	230	0.0799351	0.0608904
	231	0.15987	0.185751
	232	0.119903	0.00239684
	233	0.0399676	0.0452247
	234	0.15987	0.132536
	235	0.0799351	0.129316
	236	0.0399676	0.0642111
	237	0.15987	0.0854113
	238	0.0799351	0.111127
	239	0.0399676	0.0984621
	240	0.119903	0.12651
	241	0.0399676	0.0345729
	242	0.0799351	0.156589
	243	0.239805	0.0434251
	244	0.0799351	0.0447058
	245	0.0399676	0.0660079
	246	0.0799351	0.109059
	247	0.0799351	0.0809298
	248	0.15987	0.0410453
	249	0.0799351	0.0636457
	250	0.15987	0.161472
	251	0.119903	0.0614739
	252	0.0799351	0.0336106
	253	0.0399676	0.0580496
	254	0.0399676	0.106365
	255	0.0799351	0.0749241
	256	0.119903	0.111535
	257	0.0799351	0.078289
	258	0.199838	0.103028
	259	0.119903	0.0175728
	260	0.0399676	0.123944
	261	0.119903	0.0542421
	262	0.0799351	0.192618
	263	0.0399676	0.0137632
	264	0.0399676	0.087306
	265	0.0799351	0.0488857
	266	0.0799351	0.108643
	267	0.0399676	0.106365
	268	0.359708	0.0512485
	269	0.0799351	0.0526368
	270	0.0399676	0.0800228
	271	0	0.0353931
	272	0.119903	0.175982
	273	0.15987	0.02441
	274	0.0799351	0.122928
	275	0.0399676	0.0644838
	276	0.0399676	0.0155855
	277	0.15987	0.0307575
	278	0.15987	0.0929882
	279	0.0399676	0.0348147
	280	0.119903	0.0447578
	281	0.15987	0.143547
	282	0.0799351	0.110728
	283	0.0799351	0.0637682
	284	0.119903	0.175522
	285	0.0399676	0.0705111
	286	0.119903	0.134923
	287	0.0399676	0.121929
	288	0.239805	0.0996009
	289	0.119903	0.0451874
	290	0.0399676	0.171797
	291	0.15987	0.0862647
	292	0.239805	0.0317429
	293	0.0399676	0.112118
	294	0.0799351	0.178032
	295	0.0399676	0.109504
	296	0.0399676	0.12052
	297	0.0799351	0.0790996
	298	0.0399676	0.10162
	299	0.0399676	0.127296
	300	0.0399676	0.0747629
	301	0	0.149765
	302	0.0799351	0.0547891
	303	0	0.00206156
	304	0.0799351	0.0908903
	305	0.15987	0.0822711
	306	0.0399676	0.138519
	307	0	0.0472478
	308	0.199838	0.126083
	309	0.0799351	0.136939
	310	0	0.0637126
	311	0.0399676	0.16152
	312	0	0.148939
	313	0	0.148213
	314	0.0799351	0.144102
	315	0	0.0898622
	316	0.0399676	0.0355647
	317	0	0.141838
	318	0.0399676	0.0298025
	319	0	0.0344295
	320	0.0399676	0.113418
	321	0	0.12717
	322	0.0799351	0.0352978
	323	0	0.14905
	324	0	0.108454
	325	0	0.0717428
	326	0	0.119646
	327	0.0799351	0.00521475
	328	0.0399676	0.182933
	329	0.0399676	0.135312
	330	0.0799351	0.0480001
	331	0	0.0512211
	332	0.0399676	0.116325
	333	0.0799351	0.0951253
	334	0.15987	0.0694096
	335	0.0399676	0.0820745
	336	0.0399676	0.0540268
	337	0.0399676	0.215109
	338	0	0.0239479
	339	0.15987	0.137111
	340	0	0.135831
	341	0.0399676	0.114529
	342	0	0.0714777
	343	0	0.261466
	344	0.0799351	0.139491
	345	0	0.116891
	346	0.0799351	0.0190642
	347	0.0399676	0.119063
	348	0	0.214147
	349	0.0399676	0.122487
	350	0.0399676	0.0741713
	351	0	0.105613
	352	0.0399676	0.0690014
	353	0	0.102248
	354	0.119903	0.0775084
	355	0.0399676	0.162964
	356	0.0399676	0.0565931
	357	0.0399676	0.126294
	358	0	0.0120811
	359	0.0399676	0.166773
	360	0.119903	0.0932305
	361	0	0.131651
	362	0	0.0718932
	363	0.0399676	0.074172
	364	0.279773	0.129288
	365	0	0.1279
	366	0.0399676	0.100514
	367	0.0799351	0.145143
	368	0.0399676	0.00455491
	369	0.0799351	0.204947
	370	0	0.0576087
	371	0.0399676	0.116053
	372	0.0399676	0.164951
	373	0.0799351	0.149779
	374	0.0799351	0.0875483
	375	0.0399676	0.145722
	376	0.0399676	0.135779
	377	0.0799351	0.0369895
	378	0	0.0698084
	379	0	0.116768
	380	0.0399676	0.00501482
	381	0.0399676	0.110025
	382	0.0399676	0.0456132
	383	0.0399676	0.0586073
	384	0.15987	0.0809357
	385	0.0399676	0.135349
	386	0.0399676	0.00873924
	387	0.0799351	0.0942719
	388	0.15987	0.148794
	389	0.0399676	0.0684182
	390	0	0.00250446
	391	0.0799351	0.011016
	392	0.119903	0.0304048
	393	0.0799351	0.00788479
	394	0.0799351	0.017792
	395	0	0.0347415
	396	0.0399676	0.040261
	397	0.119903	0.0547154
	398	0.0399676	0.107443
	399	0.119903	0.0186141
	400	0.199838	0.0272333
	401	0.0799351	0.0290151
	402	0.0399676	0.0622566
	403	0.239805	0.0165784
	404	0.119903	0.0274345
	405	0.0399676	0.0457918
	406	0.0799351	0.0520156
	407	0.0399676	0.0394341
	408	0.0399676	0.0387082
	409	0.119903	0.0345974
	410	0.0399676	0.0196423
	411	0	0.0739397
	412	0.0399676	0.0323339
	413	0	0.079702
	414	0.0399676	0.0750749
	415	0.0799351	0.00391316
	416	0.0399676	0.0176652
	417	0.119903	0.144802
	418	0.0399676	0.039546
	419	0.0399676	0.00105016
	420	0.0399676	0.0377616
	421	0.0399676	0.0101418
	422	0.119903	0.114719
	423	0.0799351	0.073429
	424	0	0.0258075
	425	0.119903	0.0615043
	426	0.0399676	0.0582834
	427	0	0.00682101
	428	0.119903	0.0143792
	429	0.119903	0.0400948
	430	0	0.0274299
	431	0.0799351	0.0554776
	432	0	0.105605
	433	0.0399676	0.0855565
	434	0.199838	0.027607
	435	0.0399676	0.0263263
	436	0	0.00502424
	437	0.0399676	0.0380267
	438	0.0399676	0.151962
	439	0.119903	0.0299868
	440	0.0399676	0.00738641
	441	0.119903	0.0904402
	442	0.0799351	0.00955828
	443	0.0399676	0.104643
	444	0	0.0129825
	445	0	0.0353332
	446	0.0399676	0.00389191
	447	0.0799351	0.0405031
	448	0.0399676	0.00725688
	449	0.15987	0.031996
	450	0.0799351	0.0534593
	451	0	0.0529114
	452	0.0799351	0.01679
	453	0.0399676	0.121586
	454	0	0.0572689
	455	0.0799351	0.0162739
	456	0.0399676	0.0221465
	457	0.0399676	0.0376112
	458	0	0.0353325
	459	0.31974	0.0197837
	460	0.0399676	0.0183954
	461	0	0.00899067
	462	0.0399676	0.035639
	463	0.0799351	0.10495
	464	0.119903	0.0954422
	465	0.0399676	0.0518958
	466	0	0.00654837
	467	0	0.0554466
	468	0.119903	0.0402746
	469	0.119903	0.0219561
	470	0	0.0362175
	471	0.0799351	0.0262744
	472	0.119903	0.0725149
	473	0.0399676	0.039696
	474	0.0399676	0.00726394
	475	0.0799351	0.10449
	476	0	0.00052107
	477	0.0799351	0.0638912
	478	0	0.0508971
	479	0.199838	0.0285688
	480	0.0799351	0.0258447
	481	0	0.100765
	482	0.119903	0.0152325
	483	0.199838	0.0392892
	484	0	0.0410862
	485	0.0399676	0.107
	486	0.0399676	0.0414207
	487	0	0.0189008
	488	0	0.00677607
	489	0.0799351	0.0457574
	490	0.0399676	0.0292451
	491	0.0399676	0.0657313
	492	0.0399676	0.118459
	493	0.0399676	0.0296301
	494	0.119903	0.0382493
	495	0	0.0179991
	496	0.0399676	0.0732725
	497	0.15987	0.00556243
	498	0.0399676	0.0164186
	499	0.0399676	0.0568078
	500	0	0.0409997
	501	0.0399676	0.0284182
	502	0.0399676	0.0276923
	503	0.0399676	0.0235815
	504	0.0399676	0.0306582
	505	0.0799351	0.0849557
	506	0.0399676	0.0213179
	507	0.0799351	0.0907179
	508	0.0399676	0.0860909
	509	0	0.0071028
	510	0.0399676	0.00664923
	511	0.0399676	0.155818
	512	0.0399676	0.0285301
	513	0.0399676	0.0120661
	514	0.0399676	0.0487775
	515	0.0399676	0.000874166
	516	0.0399676	0.125735
	517	0	0.062413
	518	0.0799351	0.0147915
	519	0.0399676	0.0725203
	520	0.0399676	0.0692993
	521	0.0799351	0.00419495
	522	0.0399676	0.0253951
	523	0.199838	0.0511108
	524	0.0799351	0.0384459
	525	0	0.0664935
	526	0.0799351	0.094589
	527	0.0399676	0.0965725
	528	0.119903	0.0165911
	529	0.0399676	0.0153103
	530	0.0799351	0.00599172
	531	0.0399676	0.0490427
	532	0.0399676	0.140946
	533	0.0399676	0.0189709
	534	0.0399676	0.00362955
	535	0.0399676	0.101456
	536	0	0.00145768
	537	0.0399676	0.0936268
	538	0.0799351	0.00196657
	539	0.0799351	0.0463491
	540	0.0399676	0.0149079
	541	0	0.051519
	542	0.0399676	0.0182728
	543	0.0799351	0.0430119
	544	0	0.0424434
	545	0.0799351	0.0639273
	546	0	0.00577405
	547	0.0399676	0.132602
	548	0.0799351	0.046253
	549	0.15987	0.0272899
	550	0.0399676	0.0111305
	551	0.0399676	0.0486272
	552	0.0799351	0.0463484
	553	0.239805	0.0087677
	554	0.0399676	0.00737942
	555	0.0799351	0.0200066
	556	0.119903	0.0246231
	557	0	0.115965
	558	0.0399676	0.0844262
	559	0.0399676	0.0629117
	560	0.0799351	0.00446759
	561	0.0799351	0.0444307
	562	0.0399676	0.0292587
	563	0.0399676	0.032972
	564	0.0799351	0.0252015
	565	0	0.0152584
	566	0.0399676	0.0835308
	567	0.0399676	0.0507119
	568	0.0399676	0.00375202
	569	0	0.115506
	570	0.0799351	0.0104949
	571	0	0.0749072
	572	0.0799351	0.0619131
	573	0.119903	0.0395847
	574	0	0.0148287
	575	0.0799351	0.111781
	576	0.0399676	0.0262485
	577	0.119903	0.0282733
	578	0.0799351	0.0521022
	579	0.0399676	0.118016
	580	0.0399676	0.02252
	581	0.0399676	0.0481968
	582	0.119903	0.00433671
	583	0.0799351	0.0706658
	584	0	0.0243106
	585	0.0799351	0.0770381
	586	0	0.0117906
	587	0.0799351	0.00317147
	588	0.0399676	0.0594198
	589	0.0799351	0.0318518
	590	0.119903	0.0469832
	591	0	0.0578393
	592	0.0799351	0.0153871
	593	0.0399676	0.0824204
	594	0.0799351	0.0698389
	595	0.0799351	0.069113
	596	0	0.0650022
	597	0.0799351	0.0107625
	598	0.119903	0.0435349
	599	0.0799351	0.0627387
	600	0.119903	0.0492972
	601	0.0799351	0.0446701
	602	0.0399676	0.0343179
	603	0.0799351	0.04807
	604	0	0.114397
	605	0.0799351	0.0699508
	606	0.0799351	0.0293546
	607	0.0799351	0.00735681
	608	0.0799351	0.0405466
	609	0	0.0843144
	610	0.0399676	0.103834
	611	0.119903	0.0562123
	612	0	0.0310995
	613	0.0799351	0.0278786
	614	0.119903	0.0372258
	615	0	0.0160256
	616	0.239805	0.00969004
	617	0.119903	0.00297484
	618	0.0399676	0.0250728
	619	0.119903	0.13601
	620	0.0799351	0.0551518
	621	0.0799351	0.0580118
	622	0.0799351	0.0567311
	623	0.119903	0.035429
	624	0.0799351	0.00762197
	625	0.0799351	0.182367
	626	0	0.0603916
	627	0.0799351	0.0377912
	628	0	0.0600355
	629	0.0399676	0.0399631
	630	0.0799351	0.135048
	631	0.119903	0.0433873
	632	0.119903	0.00492838
	633	0.0799351	0.0265129
	634	0.0399676	0.0100983
	635	0.0799351	0.0231479
	636	0.0399676	0.00159121
	637	0.0399676	0.0838641
	638	0.119903	0.0225066
	639	0.0399676	0.0471948
	640	0.0799351	0.0911808
	641	0.119903	0.0876737
	642	0.199838	0.0141309
	643	0.0799351	0.0525512
	644	0.0799351	0.00720641
	645	0.119903	0.00492769
	646	0.199838	0.0501884
	647	0.0799351	0.0488002
	648	0.119903	0.0214141
	649	0.15987	0.0660438
	650	0.0399676	0.0745447
	651	0	0.125847
	652	0.0799351	0.021491
	653	0.119903	0.0369531
	654	0.119903	0.0858514
	655	0	0.0706794
	656	0	0.00844869
	657	0.119903	0.0666223
	658	0.0399676	0.0566791
	659	0	0.0421101
	660	0.0799351	0.0092912
	661	0.0799351	0.0376687
	662	0.0399676	0.0740848
	663	0.119903	0.0309258
	664	0.0399676	0.0334864
	665	0.119903	0.0204923
	666	0.0799351	0.00183602
	667	0.0399676	0.0562495
	668	0.119903	0.0703604
	669	0	0.0151722
	670	0.0799351	0.069694
	671	0.119903	0.0106814
	672	0.0799351	0.0765952
	673	0	0.0256768
	674	0.0799351	0.0268567
	675	0.0399676	0.0481458
	676	0.0399676	0.0468306
	677	0.0399676	0.0995581
	678	0.0399676	0.0107293
	679	0.119903	0.0193485
	680	0	0.0368999
	681	0.0399676	0.0543718
	682	0.15987	0.0244632
	683	0.0399676	0.0353193
	684	0.0399676	0.037907
	685	0	0.0599004
	686	0.0399676	0.0473189
	687	0.0399676	0.046593
	688	0.0399676	0.0424822
	689	0.0399676	0.0117575
	690	0.0799351	0.0660549
	691	0.0399676	0.0402187
	692	0.0799351	0.0718172
	693	0.0399676	0.0671901
	694	0	0.011798
	695	0.0399676	0.02555
	696	0.0399676	0.136917
	697	0.0399676	0.0474308
	698	0.0399676	0.00683464
	699	0.0399676	0.0298768
	700	0.0399676	0.0180266
	701	0.0399676	0.106834
	702	0	0.0813138
	703	0.0799351	0.0336923
	704	0.0399676	0.0536195
	705	0.0399676	0.0503986
	706	0.0799351	0.0147058
	707	0.0399676	0.00649436
	708	0.199838	0.03221
	709	0.0799351	0.0195451
	710	0	0.0475928
	711	0.0799351	0.11349
	712	0.0399676	0.0776717
	713	0.119903	0.0354918
	714	0.0399676	0.0342111
	715	0.0799351	0.012909
	716	0.0399676	0.030142
	717	0.0399676	0.159847
	718	0.0399676	0.0378716
	719	0.0399676	0.0152712
	720	0.0399676	0.0825554
	721	0	0.0174431
	722	0.0399676	0.112528
	723	0.0799351	0.0208673
	724	0.0799351	0.0274484
	725	0.0399676	0.00399289
	726	0	0.0326183
	727	0.0399676	0.00062791
	728	0.0799351	0.0241112
	729	0	0.0613441
	730	0.0799351	0.0450266
	731	0	0.0246748
	732	0.0399676	0.113701
	733	0.0799351	0.0651537
	734	0.15987	0.0083891
	735	0.0399676	0.0300313
	736	0.0399676	0.0297264
	737	0.0799351	0.0274477
	738	0.239805	0.0276685
	739	0.0399676	0.0262802
	740	0.0799351	0.00110588
	741	0.119903	0.0435238
	742	0	0.0970647
	743	0.0399676	0.103327
	744	0.0399676	0.044011
	745	0.0799351	0.0144332
	746	0.0799351	0.0633314
	747	0.0399676	0.0481594
	748	0.0399676	0.0140713
	749	0.0799351	0.0441023
	750	0	0.0341592
	751	0.0399676	0.0646301
	752	0.0399676	0.0318112
	753	0.0399676	0.0151487
	754	0	0.0966048
	755	0.0799351	0.00840586
	756	0	0.0560064
	757	0.0799351	0.0430123
	758	0.119903	0.020684
	759	0	0.0337295
	760	0.0799351	0.0928804
	761	0.0399676	0.00734774
	762	0.119903	0.047174
	763	0.0799351	0.0332014
	764	0.0399676	0.0991152
	765	0.0799351	0.0525335
	766	0.0399676	0.022469
	767	0.0399676	0.0725074
	768	0.0399676	0.125235
	769	0.0399676	0.0364062
	770	0.119903	0.0450253
	771	0	0.011223
	772	0.0399676	0.0800486
	773	0.15987	0.00121364
	774	0.0399676	0.00964251
	775	0.0399676	0.0635839
	776	0	0.0342236
	777	0.0399676	0.0216421
	778	0.0399676	0.0209162
	779	0.0399676	0.0168054
	780	0.0399676	0.0374343
	781	0.0799351	0.0917317
	782	0.0399676	0.0145419
	783	0.0799351	0.097494
	784	0.0399676	0.0928669
	785	0	0.0138789
	786	0.0399676	0.000126841
	787	0.0399676	0.162594
	788	0.0399676	0.021754
	789	0.0399676	0.0188422
	790	0.0399676	0.0555536
	791	0.0399676	0.00765023
	792	0.0399676	0.132511
	793	0	0.055637
	794	0.0799351	0.00801547
	795	0.0399676	0.0792963
	796	0.0399676	0.0760754
	797	0.0799351	0.010971
	798	0.0399676	0.0321712
	799	0.199838	0.0578868
	800	0.0799351	0.045222
	801	0	0.0732696
	802	0.0799351	0.087813
	803	0.0399676	0.103349
	804	0.119903	0.00981502
	805	0.0399676	0.00853428
	806	0.0799351	0.0127678
	807	0.0399676	0.0558188
	808	0.0399676	0.13417
	809	0.0399676	0.0121948
	810	0.0399676	0.0104056
	811	0.0399676	0.108232
	812	0	0.00823375
	813	0.0399676	0.0868508
	814	0.0799351	0.0048095
	815	0.0799351	0.0531252
	816	0.0399676	0.0216839
	817	0	0.0582951
	818	0.0399676	0.0250489
	819	0.0799351	0.049788
	820	0	0.0356673
	821	0.0799351	0.0707034
	822	0	0.00100202
	823	0.0399676	0.139378
	824	0.0799351	0.0394769
	825	0.15987	0.0340659
	826	0.0399676	0.00435443
	827	0.0399676	0.0554032
	828	0.0799351	0.0531245
	829	0.239805	0.00199163
	830	0.0399676	0.000603355
	831	0.0799351	0.0267827
	832	0.119903	0.017847
	833	0	0.122742
	834	0.0399676	0.0776501
	835	0.0399676	0.0696878
	836	0.0799351	0.0112437
	837	0.0799351	0.0376546
	838	0.0399676	0.0224826
	839	0.0399676	0.0397481
	840	0.0799351	0.0184255
	841	0	0.00848233
	842	0.0399676	0.0903069
	843	0.0399676	0.057488
	844	0.0399676	0.0105281
	845	0	0.122282
	846	0.0799351	0.017271
	847	0	0.0816832
	848	0.0799351	0.0686891
	849	0.119903	0.0463608
	850	0	0.00805268
	851	0.0799351	0.118557
	852	0.0399676	0.0330246
	853	0.119903	0.0214972
	854	0.0799351	0.0588782
	855	0.0399676	0.124792
	856	0.0399676	0.0750025
	857	0.119903	0.0199739
	858	0.0399676	0.0727014
	859	0.119903	0.0161273
	860	0.199838	0.00750818
	861	0.0799351	0.0637566
	862	0.0399676	0.0275151
	863	0.239805	0.0513199
	864	0.119903	0.062176
	865	0.0399676	0.0110503
	866	0.0799351	0.0867571
	867	0.0399676	0.0741756
	868	0.0399676	0.0734497
	869	0.119903	0.0693389
	870	0.0399676	0.0150992
	871	0	0.0391982
	872	0.0399676	0.0670754
	873	0	0.0449605
	874	0.0399676	0.0403334
	875	0.0799351	0.0386546
	876	0.0399676	0.0524067
	877	0.119903	0.110061
	878	0.0399676	0.0742875
	879	0.0399676	0.0336913
	880	0.0399676	0.0030201
	881	0.0399676	0.0448833
	882	0.119903	0.0799777
	883	0.0799351	0.10817
	884	0	0.060549
	885	0.119903	0.0267628
	886	0.0399676	0.0235419
	887	0	0.0415625
	888	0.119903	0.0203623
	889	0.119903	0.00535334
	890	0	0.00731154
	891	0.0799351	0.0207361
	892	0	0.140346
	893	0.0399676	0.0508151
	894	0.199838	0.0623485
	895	0.0399676	0.0610678
	896	0	0.0397657
	897	0.0399676	0.00328526
	898	0.0399676	0.186703
	899	0.119903	0.0647283
	900	0.0399676	0.0421279
	901	0.119903	0.0556988
	902	0.0799351	0.0442998
	903	0.0399676	0.139384
	904	0	0.047724
	905	0	0.000591672
	906	0.0399676	0.0308496
	907	0.0799351	0.00576158
	908	0.0399676	0.0274846
	909	0.15987	0.0027455
	910	0.0799351	0.0882008
	911	0	0.0181699
	912	0.0799351	0.0515315
	913	0.0399676	0.0868441
	914	0	0.0920104
	915	0.0799351	0.0184676
	916	0.0399676	0.0568879
	917	0.0399676	0.00286971
	918	0	0.000590985
	919	0.31974	0.0545251
	920	0.0399676	0.0531369
	921	0	0.0257508
	922	0.0399676	0.0703805
	923	0.0799351	0.070208
	924	0.119903	0.130184
	925	0.0399676	0.0171543
	926	0	0.0412899
	927	0	0.0901881
	928	0.119903	0.0750161
	929	0.119903	0.0127854
	930	0	0.070959
	931	0.0799351	0.0610158
	932	0.119903	0.0377734
	933	0.0399676	0.0049545
	934	0.0399676	0.0420054
	935	0.0799351	0.0697481
	936	0	0.0352626
	937	0.0799351	0.0291497
	938	0	0.0161556
	939	0.199838	0.00617273
	940	0.0799351	0.0605862
	941	0	0.0660237
	942	0.119903	0.019509
	943	0.199838	0.0740307
	944	0	0.00634473
	945	0.0399676	0.0722585
	946	0.0799351	0.0949764
	947	0	0.147704
	948	0.0799351	0.0588752
	949	0.15987	0.0674943
	950	0.0399676	0.011246
	951	0	0.102518
	952	0.199838	0.0236826
	953	0.0799351	0.0128265
	954	0	0.0860528
	955	0.0399676	0.0117546
	956	0	0.000826888
	957	0	0.00155278
	958	0.0799351	0.00566359
	959	0	0.0599033
	960	0.0399676	0.114201
	961	0	0.00792713
	962	0.0399676	0.119963
	963	0	0.115336
	964	0.0399676	0.0363479
	965	0	0.0225958
	966	0.0799351	0.185063
	967	0	0.000714984
	968	0	0.0413112
	969	0	0.0780226
	970	0	0.0301192
	971	0.0799351	0.15498
	972	0.0399676	0.033168
	973	0.0399676	0.0144535
	974	0.0799351	0.101765
	975	0	0.0985444
	976	0.0399676	0.03344
	977	0.0799351	0.0546402
	978	0.15987	0.0803558
	979	0.0399676	0.067691
	980	0.0399676	0.0957386
	981	0.0399676	0.065344
	982	0	0.125818
	983	0.15987	0.012654
	984	0	0.0139347
	985	0.0399676	0.0352368
	986	0	0.0782878
	987	0	0.111701
	988	0.0799351	0.0102742
	989	0	0.0328746
	990	0.0799351	0.130701
	991	0.0399676	0.0307027
	992	0	0.0643818
	993	0.0399676	0.0272785
	994	0.0399676	0.0755942
	995	0	0.0441529
	996	0.0399676	0.0807641
	997	0	0.0475179
	998	0.119903	0.072257
	999	0.0399676	0.0131983
	1000	0.0399676	0.0931724
	1001	0.0399676	0.023471
	1002	0	0.161847
	1003	0.0399676	0.0170079
	1004	0.119903	0.0565349
	1005	0	0.0181146
	1006	0	0.0778722
	1007	0.0399676	0.0755935
	1008	0.279773	0.0204774
	1009	0	0.0218656
	1010	0.0399676	0.0492517
	1011	0.0799351	0.004622
	1012	0.0399676	0.145211
	1013	0.0799351	0.0551811
	1014	0	0.0921568
	1015	0.0399676	0.0337126
	1016	0.0399676	0.0151856
	1017	0.0799351	1.36081e-05
	1018	0.0799351	0.0622171
	1019	0.0399676	0.00404353
	1020	0.0399676	0.0139867
	1021	0.0799351	0.112776
	1022	0	0.079957
	1023	0	0.0329971
	1024	0.0399676	0.144751
	1025	0.0399676	0.0397399
	1026	0.0399676	0.104152
	1027	0.0399676	0.0911581
	1028	0.15987	0.0688298
	1029	0.0399676	0.0144163
	1030	0.0399676	0.141026
	1031	0.0799351	0.0554935
	1032	0.15987	0.000971796
	1033	0.0399676	0.0813472
	1034	0	0.147261
	1035	0.0799351	0.0527275
	1036	0	0.0361012
	1037	0.0799351	0.0274821
	1038	0.0399676	0.0837304
	1039	0.0799351	0.00754121
	1040	0.119903	0.0712938
	1041	0	0.0821499
	1042	0.0799351	0.00892354
	1043	0.0399676	0.106731
	1044	0.0799351	0.0941495
	1045	0.0799351	0.0934236
	1046	0	0.0893128
	1047	0.0799351	0.0350731
	1048	0.119903	0.0192243
	1049	0.0799351	0.0870493
	1050	0.119903	0.0249866
	1051	0.0799351	0.0203595
	1052	0.0399676	0.0586285
	1053	0.0799351	0.0723806
	1054	0	0.0900869
	1055	0.0799351	0.0942614
	1056	0.0799351	0.0536652
	1057	0.0799351	0.0169538
	1058	0.0799351	0.0648572
	1059	0	0.0600038
	1060	0.0399676	0.128144
	1061	0.119903	0.0805229
	1062	0	0.00678892
	1063	0.0799351	0.00356799
	1064	0.119903	0.0615364
	1065	0	0.0403362
	1066	0.239805	0.0146206
	1067	0.119903	0.0272854
	1068	0.0399676	0.000762215
	1069	0.119903	0.16032
	1070	0.0799351	0.0308412
	1071	0.0799351	0.0823224
	1072	0.0799351	0.0810417
	1073	0.119903	0.0597396
	1074	0.0799351	0.0166886
	1075	0.0799351	0.206677
	1076	0	0.0847022
	1077	0.0799351	0.0621018
	1078	0	0.0357249
	1079	0.0399676	0.0642736
	1080	0.0799351	0.159358
	1081	0.119903	0.0676979
	1082	0.119903	0.0193822
	1083	0.0799351	0.0508235
	1084	0.0399676	0.0142123
	1085	0.0799351	0.0474585
	1086	0.0399676	0.0227194
	1087	0.0399676	0.108175
	1088	0.119903	0.001804
	1089	0.0399676	0.0715054
	1090	0.0799351	0.0668702
	1091	0.119903	0.111984
	1092	0.199838	0.0384415
	1093	0.0799351	0.0768618
	1094	0.0799351	0.0171042
	1095	0.119903	0.0193829
	1096	0.199838	0.074499
	1097	0.0799351	0.0731108
	1098	0.119903	0.0457247
	1099	0.15987	0.0903544
	1100	0.0399676	0.0502341
	1101	0	0.150158
	1102	0.0799351	0.0028196
	1103	0.119903	0.0612637
	1104	0.119903	0.110162
	1105	0	0.09499
	1106	0	0.0327593
	1107	0.119903	0.0909329
	1108	0.0399676	0.0809897
	1109	0	0.0177995
	1110	0.0799351	0.0150194
	1111	0.0799351	0.0619793
	1112	0.0399676	0.0497742
	1113	0.119903	0.0552364
	1114	0.0399676	0.00917583
	1115	0.119903	0.00381828
	1116	0.0799351	0.0261466
	1117	0.0399676	0.0805601
	1118	0.119903	0.0460498
	1119	0	0.0394828
	1120	0.0799351	0.0940046
	1121	0.119903	0.0136292
	1122	0.0799351	0.0522846
	1123	0.0799351	0.0888287
	1124	0.15987	0.0802096
	1125	0.0399676	0.136458
	1126	0	0.0451863
	1127	0.199838	0.124021
	1128	0.0799351	0.134877
	1129	0	0.061651
	1130	0.0399676	0.159458
	1131	0	0.146877
	1132	0	0.146151
	1133	0.0799351	0.14204
	1134	0	0.0878006
	1135	0.0399676	0.0335032
	1136	0	0.139777
	1137	0.0399676	0.0277409
	1138	0	0.0323679
	1139	0.0399676	0.111356
	1140	0	0.125108
	1141	0.0799351	0.0373594
	1142	0	0.146989
	1143	0	0.106393
	1144	0	0.0696813
	1145	0	0.117585
	1146	0.0799351	0.00727631
	1147	0.0399676	0.180872
	1148	0.0399676	0.13325
	1149	0.0799351	0.0459386
	1150	0	0.0491595
	1151	0.0399676	0.114264
	1152	0.0799351	0.0930637
	1153	0.15987	0.067348
	1154	0.0399676	0.0800129
	1155	0.0399676	0.0519653
	1156	0.0399676	0.213048
	1157	0	0.0218863
	1158	0.15987	0.13505
	1159	0	0.133769
	1160	0.0399676	0.112467
	1161	0	0.0694161
	1162	0	0.259405
	1163	0.0799351	0.13743
	1164	0	0.114829
	1165	0.0799351	0.0170026
	1166	0.0399676	0.117001
	1167	0	0.212086
	1168	0.0399676	0.120425
	1169	0.0399676	0.0721097
	1170	0	0.103551
	1171	0.0399676	0.0669398
	1172	0	0.100186
	1173	0.119903	0.0754469
	1174	0.0399676	0.160902
	1175	0.0399676	0.0545315
	1176	0.0399676	0.124233
	1177	0	0.0141427
	1178	0.0399676	0.164712
	1179	0.119903	0.091169
	1180	0	0.129589
	1181	0	0.0698317
	1182	0.0399676	0.0721104
	1183	0.279773	0.127227
	1184	0	0.125838
	1185	0.0399676	0.0984522
	1186	0.0799351	0.143082
	1187	0.0399676	0.00249335
	1188	0.0799351	0.202885
	1189	0	0.0555471
	1190	0.0399676	0.113991
	1191	0.0399676	0.16289
	1192	0.0799351	0.147717
	1193	0.0799351	0.0854868
	1194	0.0399676	0.14366
	1195	0.0399676	0.133717
	1196	0.0799351	0.034928
	1197	0	0.0677469
	1198	0	0.114707
	1199	0.0399676	0.00295326
	1200	0.0399676	0.107964
	1201	0.0399676	0.0435517
	1202	0.0399676	0.0565458
	1203	0.15987	0.0788741
	1204	0.0399676	0.133288
	1205	0.0399676	0.00667768
	1206	0.0799351	0.0922103
	1207	0.15987	0.146732
	1208	0.0399676	0.0663567
	1209	0	0.000442904
	1210	0.0799351	0.00861917
	1211	0.0399676	0.0476292
	1212	0.0799351	0.0436424
	1213	0.119903	0.0351925
	1214	0	0.0460487
	1215	0.0799351	0.0271777
	1216	0.0399676	0.0706298
	1217	0.0799351	0.0580483
	1218	0.0799351	0.0573224
	1219	0	0.0532116
	1220	0.0799351	0.00102813
	1221	0.119903	0.0553256
	1222	0.0799351	0.050948
	1223	0.119903	0.0610878
	1224	0.0799351	0.0564608
	1225	0.0399676	0.0225273
	1226	0.0799351	0.0362793
	1227	0	0.126188
	1228	0.0799351	0.0581602
	1229	0.0799351	0.017564
	1230	0.0799351	0.0191474
	1231	0.0799351	0.0287559
	1232	0	0.096105
	1233	0.0399676	0.0920431
	1234	0.119903	0.0444216
	1235	0	0.0428902
	1236	0.0799351	0.0396692
	1237	0.119903	0.0254352
	1238	0	0.00423498
	1239	0.239805	0.0214807
	1240	0.119903	0.0088158
	1241	0.0399676	0.0368634
	1242	0.119903	0.124219
	1243	0.0799351	0.0669424
	1244	0.0799351	0.0462212
	1245	0.0799351	0.0449404
	1246	0.119903	0.0236384
	1247	0.0799351	0.0194126
	1248	0.0799351	0.170576
	1249	0	0.048601
	1250	0.0799351	0.0260006
	1251	0	0.0718261
	1252	0.0399676	0.0281724
	1253	0.0799351	0.123257
	1254	0.119903	0.0315967
	1255	0.119903	0.016719
	1256	0.0799351	0.0147222
	1257	0.0399676	0.0218889
	1258	0.0799351	0.0113573
	1259	0.0399676	0.0133818
	1260	0.0399676	0.0720735
	1261	0.119903	0.0342972
	1262	0.0399676	0.0354041
	1263	0.0799351	0.102971
	1264	0.119903	0.0758831
	1265	0.199838	0.00234025
	1266	0.0799351	0.0407606
	1267	0.0799351	0.0189971
	1268	0.119903	0.0167183
	1269	0.199838	0.0383978
	1270	0.0799351	0.0370095
	1271	0.119903	0.00962347
	1272	0.15987	0.0542532
	1273	0.0399676	0.0863354
	1274	0	0.114056
	1275	0.0799351	0.0332816
	1276	0.119903	0.0251625
	1277	0.119903	0.0740608
	1278	0	0.0588888
	1279	0	0.00334195
	1280	0.119903	0.0548316
	1281	0.0399676	0.0448885
	1282	0	0.0539007
	1283	0.0799351	0.0210818
	1284	0.0799351	0.0258781
	1285	0.0399676	0.0858755
	1286	0.119903	0.0191352
	1287	0.0399676	0.0452771
	1288	0.119903	0.032283
	1289	0.0799351	0.00995462
	1290	0.0399676	0.0444588
	1291	0.119903	0.082151
	1292	0	0.00338161
	1293	0.0799351	0.0579034
	1294	0.119903	0.0224721
	1295	0.0799351	0.0883858
	1296	0.119903	0.0562484
	1297	0.15987	0.0350233
	1298	0.0399676	0.0438117
	1299	0.0799351	0.0546678
	1300	0.15987	0.0185585
	1301	0.119903	0.0792489
	1302	0.15987	0.0666674
	1303	0.15987	0.0659415
	1304	0.0799351	0.0618307
	1305	0.15987	0.00759104
	1306	0.199838	0.0467064
	1307	0.15987	0.0595672
	1308	0.199838	0.0524687
	1309	0.15987	0.0478416
	1310	0.119903	0.0311465
	1311	0.15987	0.0448985
	1312	0.0799351	0.117569
	1313	0.15987	0.0667793
	1314	0.15987	0.0261831
	1315	0.15987	0.0105283
	1316	0.15987	0.0373751
	1317	0.0799351	0.0874859
	1318	0.119903	0.100662
	1319	0.199838	0.0530408
	1320	0.0799351	0.034271
	1321	0.15987	0.03105
	1322	0.199838	0.0340543
	1323	0.0799351	0.0128542
	1324	0.31974	0.0128615
	1325	0.199838	0.000196633
	1326	0.119903	0.0282443
	1327	0.199838	0.132838
	1328	0.15987	0.0583232
	1329	0	0.0548404
	1330	0.15987	0.0535596
	1331	0.199838	0.0322576
	1332	0.15987	0.0107934
	1333	0.15987	0.179195
	1334	0.0799351	0.0572201
	1335	0.15987	0.0346197
	1336	0.0799351	0.0632069
	1337	0.119903	0.0367916
	1338	0.15987	0.131876
	1339	0.199838	0.0402158
	1340	0.199838	0.00809985
	1341	0.15987	0.0233414
	1342	0.119903	0.0132698
	1343	0.15987	0.0199764
	1344	0.0399676	0.00476268
	1345	0.119903	0.0806926
	1346	0.199838	0.0256781
	1347	0.119903	0.0440233
	1348	0.15987	0.0943523
	1349	0.199838	0.0845023
	1350	0.279773	0.0109594
	1351	0.15987	0.0493798
	1352	0.15987	0.0103779
	1353	0.199838	0.00809916
	1354	0.119903	0.047017
	1355	0.15987	0.0456287
	1356	0.199838	0.0182426
	1357	0.239805	0.0628723
	1358	0.119903	0.0777162
	1359	0.0799351	0.122675
	1360	0.15987	0.0246625
	1361	0.199838	0.0337817
	1362	0.199838	0.0826799
	1363	0.0799351	0.0675079
	1364	0.0799351	0.00527722
	1365	0.199838	0.0634508
	1366	0.119903	0.0535077
	1367	0.0799351	0.0452816
	1368	0.15987	0.0124627
	1369	0.15987	0.0344972
	1370	0.119903	0.0772563
	1371	0.199838	0.0277544
	1372	0.119903	0.0366579
	1373	0.199838	0.0236638
	1374	0	0.00133545
	1375	0.119903	0.053078
	1376	0.199838	0.0735319
	1377	0.0799351	0.0120008
	1378	0	0.0665225
	1379	0.199838	0.0138529
	1380	0.15987	0.0797667
	1381	0.0399676	0.0912716
	1382	0.15987	0.0124367
	1383	0.0399676	0.00158053
	1384	0.0399676	0.0748069
	1385	0	0.0230006
	1386	0.0399676	0.0104191
	1387	0.0399676	0.00969317
	1388	0.0399676	0.00558236
	1389	0.0399676	0.0486573
	1390	0.0799351	0.102955
	1391	0.0399676	0.00331882
	1392	0.0799351	0.108717
	1393	0.0399676	0.10409
	1394	0	0.0251019
	1395	0.0399676	0.0113499
	1396	0.0399676	0.173817
	1397	0.0399676	0.010531
	1398	0.0399676	0.0300652
	1399	0.0399676	0.0667767
	1400	0.0399676	0.0188733
	1401	0.0399676	0.143734
	1402	0	0.0444139
	1403	0.0799351	0.00320757
	1404	0.0399676	0.0905194
	1405	0.0399676	0.0872984
	1406	0.0799351	0.0221941
	1407	0.0399676	0.0433942
	1408	0.199838	0.0691099
	1409	0.0799351	0.056445
	1410	0	0.0844927
	1411	0.0799351	0.0765899
	1412	0.0399676	0.114572
	1413	0.119903	0.00140802
	1414	0.0399676	0.00268876
	1415	0.0799351	0.0239908
	1416	0.0399676	0.0670418
	1417	0.0399676	0.122947
	1418	0.0399676	0.00097175
	1419	0.0399676	0.0216287
	1420	0.0399676	0.119455
	1421	0	0.0194568
	1422	0.0399676	0.0756277
	1423	0.0799351	0.0160325
	1424	0.0799351	0.0643482
	1425	0.0399676	0.032907
	1426	0	0.0695181
	1427	0.0399676	0.036272
	1428	0.0799351	0.0610111
	1429	0	0.0244443
	1430	0.0799351	0.0819264
	1431	0	0.0122251
	1432	0.0399676	0.150601
	1433	0.0799351	0.0282539
	1434	0.15987	0.045289
	1435	0.0399676	0.00686861
	1436	0.0399676	0.0666263
	1437	0.0799351	0.0643475
	1438	0.239805	0.00923141
	1439	0.0399676	0.0106197
	1440	0.0799351	0.0380057
	1441	0.119903	0.00662395
	1442	0	0.133965
	1443	0.0399676	0.0664271
	1444	0.0399676	0.0809108
	1445	0.0799351	0.0224667
	1446	0.0799351	0.0264316
	1447	0.0399676	0.0112596
	1448	0.0399676	0.0509712
	1449	0.0799351	0.00720242
	1450	0	0.00274071
	1451	0.0399676	0.10153
	1452	0.0399676	0.068711
	1453	0.0399676	0.0217511
	1454	0	0.133505
	1455	0.0799351	0.028494
	1456	0	0.0929063
	1457	0.0799351	0.0799122
	1458	0.119903	0.0575838
	1459	0	0.00317036
	1460	0.0799351	0.12978
	1461	0.0399676	0.0442476
	1462	0.119903	0.0102742
	1463	0.0799351	0.0701013
	1464	0.0399676	0.136015
	1465	0.199838	0.078835
	1466	0.0799351	0.0896911
	1467	0	0.0164647
	1468	0.0399676	0.114272
	1469	0	0.101691
	1470	0	0.100965
	1471	0.0799351	0.096854
	1472	0	0.0426143
	1473	0.0399676	0.0116831
	1474	0	0.0945905
	1475	0.0399676	0.0174454
	1476	0	0.0128183
	1477	0.0399676	0.0661697
	1478	0	0.0799218
	1479	0.0799351	0.0825457
	1480	0	0.101803
	1481	0	0.0612064
	1482	0	0.024495
	1483	0	0.0723984
	1484	0.0799351	0.0524626
	1485	0.0399676	0.135686
	1486	0.0399676	0.0880641
	1487	0.0799351	0.00075229
	1488	0	0.00397323
	1489	0.0399676	0.0690776
	1490	0.0799351	0.0478774
	1491	0.15987	0.0221618
	1492	0.0399676	0.0348266
	1493	0.0399676	0.006779
	1494	0.0399676	0.167862
	1495	0	0.0233
	1496	0.15987	0.0898636
	1497	0	0.0885829
	1498	0.0399676	0.0672808
	1499	0	0.0242298
	1500	0	0.214219
	1501	0.0799351	0.0922434
	1502	0	0.069643
	1503	0.0799351	0.0281837
	1504	0.0399676	0.0718149
	1505	0	0.166899
	1506	0.0399676	0.0752391
	1507	0.0399676	0.0269234
	1508	0	0.0583647
	1509	0.0399676	0.0217535
	1510	0	0.0549997
	1511	0.119903	0.0302606
	1512	0.0399676	0.115716
	1513	0.0399676	0.00934521
	1514	0.0399676	0.0790466
	1515	0	0.059329
	1516	0.0399676	0.119526
	1517	0.119903	0.0459827
	1518	0	0.084403
	1519	0	0.0246454
	1520	0.0399676	0.0269241
	1521	0.279773	0.0820402
	1522	0	0.080652
	1523	0.0399676	0.0532659
	1524	0.0799351	0.0978956
	1525	0.0399676	0.0426929
	1526	0.0799351	0.157699
	1527	0	0.0103608
	1528	0.0399676	0.0688049
	1529	0.0399676	0.117703
	1530	0.0799351	0.102531
	1531	0.0799351	0.0403005
	1532	0.0399676	0.0984741
	1533	0.0399676	0.0885309
	1534	0.0799351	0.0102583
	1535	0	0.0225606
	1536	0	0.0695205
	1537	0.0399676	0.042233
	1538	0.0399676	0.0627777
	1539	0.0399676	0.00163461
	1540	0.0399676	0.0113595
	1541	0.15987	0.0336878
	1542	0.0399676	0.0881013
	1543	0.0399676	0.0385086
	1544	0.0799351	0.047024
	1545	0.15987	0.101546
	1546	0.0399676	0.0211704
	1547	0	0.0447434
	1548	0.119903	0.0108561
	1549	0.199838	0.0623702
	1550	0.15987	0.0354372
	1551	0.199838	0.0228557
	1552	0.199838	0.0221298
	1553	0.119903	0.018019
	1554	0.199838	0.0362207
	1555	0.239805	0.0905181
	1556	0.199838	0.0157555
	1557	0.239805	0.0962804
	1558	0.199838	0.0916533
	1559	0.15987	0.0126652
	1560	0.199838	0.0010868
	1561	0.119903	0.161381
	1562	0.199838	0.0229676
	1563	0.199838	0.0176285
	1564	0.199838	0.05434
	1565	0.199838	0.0064366
	1566	0.119903	0.131298
	1567	0.15987	0.0568506
	1568	0.239805	0.0092291
	1569	0.119903	0.0780827
	1570	0.199838	0.0748617
	1571	0.239805	0.00975738
	1572	0.119903	0.0309575
	1573	0.359708	0.0566732
	1574	0.239805	0.0440083
	1575	0.15987	0.072056
	1576	0.239805	0.0890266
	1577	0.199838	0.102135
	1578	0.0399676	0.0110287
	1579	0.199838	0.00974792
	1580	0.239805	0.0115541
	1581	0.199838	0.0546051
	1582	0.199838	0.135384
	1583	0.119903	0.0134084
	1584	0.199838	0.00919198
	1585	0.119903	0.107019
	1586	0.15987	0.00702011
	1587	0.199838	0.0880644
	1588	0.239805	0.00359586
	1589	0.239805	0.0519115
	1590	0.199838	0.0204703
	1591	0.15987	0.0570814
	1592	0.199838	0.0238353
	1593	0.0799351	0.0485744
	1594	0.15987	0.0368809
	1595	0.239805	0.0694898
	1596	0.15987	0.000211618
	1597	0.199838	0.138164
	1598	0.239805	0.0406906
	1599	0.31974	0.0328523
	1600	0.199838	0.00556807
	1601	0.199838	0.0541896
	1602	0.239805	0.0519109
	1603	0.0799351	0.00320527
	1604	0.199838	0.00181699
	1605	0.239805	0.0255691
	1606	0.279773	0.0190606
	1607	0.15987	0.121528
	1608	0.119903	0.0788638
	1609	0.199838	0.0684742
	1610	0.239805	0.01003
	1611	0.239805	0.0388683
	1612	0.119903	0.0236962
	1613	0.119903	0.0385345
	1614	0.239805	0.0196391
	1615	0.15987	0.00969597
	1616	0.119903	0.0890933
	1617	0.199838	0.0562744
	1618	0.199838	0.00931445
	1619	0.15987	0.121068
	1620	0.239805	0.0160573
	1621	0.15987	0.0804696
	1622	0.239805	0.0674755
	1623	0.0399676	0.0451471
	1624	0.15987	0.00926632
	1625	0.239805	0.117344
	1626	0.119903	0.0318109
	1627	0.0399676	0.0227108
	1628	0.239805	0.0576646
	1629	0.199838	0.123578
	1630	0.0799351	0.0732264
	1631	0.0399676	0.0245811
	1632	0.0799351	0.0119996
	1633	0.0799351	0.0112737
	1634	0	0.00716289
	1635	0.0799351	0.0470768
	1636	0.119903	0.101374
	1637	0.0799351	0.00489935
	1638	0.119903	0.107137
	1639	0.0799351	0.102509
	1640	0.0399676	0.0235214
	1641	0.0799351	0.00976935
	1642	0	0.172237
	1643	0.0799351	0.0121115
	1644	0.0799351	0.0284847
	1645	0.0799351	0.0651961
	1646	0.0799351	0.0172927
	1647	0	0.142154
	1648	0.0399676	0.0459945
	1649	0.119903	0.00162704
	1650	0	0.0889388
	1651	0.0799351	0.0857179
	1652	0.119903	0.0206135
	1653	0	0.0418137
	1654	0.239805	0.0675294
	1655	0.119903	0.0548645
	1656	0.0399676	0.0829121
	1657	0.119903	0.0781705
	1658	0.0799351	0.112991
	1659	0.0799351	0.000172509
	1660	0.0799351	0.00110823
	1661	0.119903	0.0224103
	1662	0.0799351	0.0654613
	1663	0.0799351	0.124527
	1664	0	0.00255228
	1665	0.0799351	0.0200481
	1666	0	0.117875
	1667	0.0399676	0.0178763
	1668	0.0799351	0.0772083
	1669	0.119903	0.014452
	1670	0.119903	0.0627677
	1671	0.0799351	0.0313264
	1672	0.0399676	0.0679376
	1673	0.0799351	0.0346914
	1674	0.0399676	0.0594305
	1675	0.0399676	0.0260248
	1676	0.119903	0.0803459
	1677	0.0399676	0.0106445
	1678	0.0799351	0.14902
	1679	0.119903	0.0298344
	1680	0.199838	0.0437084
	1681	0.0799351	0.00528808
	1682	0.0799351	0.0650457
	1683	0.119903	0.062767
	1684	0.199838	0.00765088
	1685	0.0799351	0.00903915
	1686	0.119903	0.0364252
	1687	0.15987	0.00820448
	1688	0.0399676	0.132384
	1689	0	0.0680076
	1690	0.0799351	0.0793303
	1691	0.119903	0.0208862
	1692	0.119903	0.0280121
	1693	0	0.0128401
	1694	0	0.0493906
	1695	0.119903	0.00878295
	1696	0.0399676	0.00116018
	1697	0	0.0999494
	1698	0.0799351	0.0671305
	1699	0.0799351	0.0201706
	1700	0.0399676	0.131924
	1701	0.119903	0.0269135
	1702	0.0399676	0.0913257
	1703	0.119903	0.0783316
	1704	0.0799351	0.0560033
	1705	0.0399676	0.00158983
	1706	0.119903	0.1282
	1707	0	0.0426671
	1708	0.0799351	0.0118547
	1709	0.119903	0.0685207
	1710	0.0799351	0.134434
	1711	0.0399676	0.0978075
	1712	0	0.085226
	1713	0	0.0845001
	1714	0.0799351	0.0803893
	1715	0	0.0261496
	1716	0.0399676	0.0281479
	1717	0	0.0781257
	1718	0.0399676	0.0339101
	1719	0	0.0292831
	1720	0.0399676	0.049705
	1721	0	0.063457
	1722	0.0799351	0.0990104
	1723	0	0.0853379
	1724	0	0.0447417
	1725	0	0.00803025
	1726	0	0.0559336
	1727	0.0799351	0.0689273
	1728	0.0399676	0.119221
	1729	0.0399676	0.0715993
	1730	0.0799351	0.0157125
	1731	0	0.0124915
	1732	0.0399676	0.0526128
	1733	0.0799351	0.0314127
	1734	0.15987	0.00569701
	1735	0.0399676	0.0183619
	1736	0.0399676	0.00968575
	1737	0.0399676	0.151397
	1738	0	0.0397647
	1739	0.15987	0.0733989
	1740	0	0.0721181
	1741	0.0399676	0.0508161
	1742	0	0.00776508
	1743	0	0.197754
	1744	0.0799351	0.0757786
	1745	0	0.0531782
	1746	0.0799351	0.0446484
	1747	0.0399676	0.0553501
	1748	0	0.150435
	1749	0.0399676	0.0587744
	1750	0.0399676	0.0104587
	1751	0	0.0418999
	1752	0.0399676	0.00528877
	1753	0	0.0385349
	1754	0.119903	0.0137958
	1755	0.0399676	0.0992512
	1756	0.0399676	0.00711954
	1757	0.0399676	0.0625818
	1758	0	0.0757937
	1759	0.0399676	0.103061
	1760	0.119903	0.0295179
	1761	0	0.0679383
	1762	0	0.00818064
	1763	0.0399676	0.0104594
	1764	0.279773	0.0655755
	1765	0	0.0641872
	1766	0.0399676	0.0368012
	1767	0.0799351	0.0814308
	1768	0.0399676	0.0591577
	1769	0.0799351	0.141234
	1770	0	0.00610394
	1771	0.0399676	0.0523402
	1772	0.0399676	0.101238
	1773	0.0799351	0.0860665
	1774	0.0799351	0.0238357
	1775	0.0399676	0.0820093
	1776	0.0399676	0.0720662
	1777	0.0799351	0.026723
	1778	0	0.00609585
	1779	0	0.0530558
	1780	0.0399676	0.0586978
	1781	0.0399676	0.0463129
	1782	0.0399676	0.0180994
	1783	0.0399676	0.00510526
	1784	0.15987	0.0172231
	1785	0.0399676	0.0716365
	1786	0.0399676	0.0549733
	1787	0.0799351	0.0305593
	1788	0.15987	0.0850811
	1789	0.0399676	0.00470562
	1790	0	0.0612081
	1791	0.0399676	0.0125815
	1792	0.0399676	0.0133074
	1793	0.0399676	0.0174182
	1794	0.0399676	0.0716579
	1795	0.0799351	0.125955
	1796	0.0399676	0.0196817
	1797	0.0799351	0.131718
	1798	0.0399676	0.127091
	1799	0	0.0481025
	1800	0.0399676	0.0343504
	1801	0.0399676	0.196818
	1802	0.0399676	0.0124696
	1803	0.0399676	0.0530658
	1804	0.0399676	0.0897772
	1805	0.0399676	0.0418738
	1806	0.0399676	0.166735
	1807	0	0.0214134
	1808	0.0799351	0.0262081
	1809	0.0399676	0.11352
	1810	0.0399676	0.110299
	1811	0.0799351	0.0451946
	1812	0.0399676	0.0663948
	1813	0.199838	0.0921104
	1814	0.0799351	0.0794456
	1815	0	0.107493
	1816	0.0799351	0.0535894
	1817	0.0399676	0.137572
	1818	0.119903	0.0244086
	1819	0.0399676	0.0256893
	1820	0.0799351	0.0469914
	1821	0.0399676	0.0900424
	1822	0.0399676	0.0999464
	1823	0.0399676	0.0220288
	1824	0.0399676	0.0446292
	1825	0.0399676	0.142456
	1826	0	0.0424573
	1827	0.0399676	0.0526272
	1828	0.0799351	0.0390331
	1829	0.0799351	0.0873488
	1830	0.0399676	0.0559075
	1831	0	0.0925187
	1832	0.0399676	0.0592725
	1833	0.0799351	0.0840116
	1834	0	0.0014437
	1835	0.0799351	0.104927
	1836	0	0.0352256
	1837	0.0399676	0.173601
	1838	0.0799351	0.00525332
	1839	0.15987	0.0682895
	1840	0.0399676	0.0298692
	1841	0.0399676	0.0896268
	1842	0.0799351	0.0873481
	1843	0.239805	0.032232
	1844	0.0399676	0.0336202
	1845	0.0799351	0.0610063
	1846	0.119903	0.0163766
	1847	0	0.156965
	1848	0.0399676	0.0434265
	1849	0.0399676	0.103911
	1850	0.0799351	0.0454673
	1851	0.0799351	0.00343102
	1852	0.0399676	0.011741
	1853	0.0399676	0.0739717
	1854	0.0799351	0.0157981
	1855	0	0.0257413
	1856	0.0399676	0.124531
	1857	0.0399676	0.0917116
	1858	0.0399676	0.0447517
	1859	0	0.156505
	1860	0.0799351	0.0514946
	1861	0	0.115907
	1862	0.0799351	0.102913
	1863	0.119903	0.0805844
	1864	0	0.0261709
	1865	0.0799351	0.152781
	1866	0.0399676	0.0672482
	1867	0.119903	0.0127264
	1868	0.0799351	0.0931018
	1869	0.0399676	0.159016
	1870	0	0.00072589
	1871	0.0799351	0.0048367
	1872	0	0.0590764
	1873	0.0399676	0.113374
	1874	0	0.00710024
	1875	0.0399676	0.119136
	1876	0	0.114509
	1877	0.0399676	0.035521
	1878	0	0.0217689
	1879	0.0799351	0.184236
	1880	0	0.000111903
	1881	0	0.0404843
	1882	0	0.0771957
	1883	0	0.0292923
	1884	0.0799351	0.154153
	1885	0.0399676	0.0339949
	1886	0.0399676	0.0136266
	1887	0.0799351	0.100938
	1888	0	0.0977175
	1889	0.0399676	0.0326131
	1890	0.0799351	0.0538133
	1891	0.15987	0.0795289
	1892	0.0399676	0.0668641
	1893	0.0399676	0.0949117
	1894	0.0399676	0.0661709
	1895	0	0.124991
	1896	0.15987	0.0118271
	1897	0	0.0131078
	1898	0.0399676	0.0344099
	1899	0	0.0774609
	1900	0	0.112528
	1901	0.0799351	0.00944731
	1902	0	0.0320477
	1903	0.0799351	0.129874
	1904	0.0399676	0.0298759
	1905	0	0.0652087
	1906	0.0399676	0.0264516
	1907	0.0399676	0.0747673
	1908	0	0.043326
	1909	0.0399676	0.0799372
	1910	0	0.046691
	1911	0.119903	0.0714301
	1912	0.0399676	0.0140252
	1913	0.0399676	0.0923455
	1914	0.0399676	0.0226441
	1915	0	0.16102
	1916	0.0399676	0.0178348
	1917	0.119903	0.055708
	1918	0	0.0172877
	1919	0	0.0770453
	1920	0.0399676	0.0747666
	1921	0.279773	0.0196505
	1922	0	0.0210387
	1923	0.0399676	0.0484248
	1924	0.0799351	0.00379511
	1925	0.0399676	0.144384
	1926	0.0799351	0.056008
	1927	0	0.0913299
	1928	0.0399676	0.0328858
	1929	0.0399676	0.0160125
	1930	0.0799351	0.000840496
	1931	0.0799351	0.0613902
	1932	0.0399676	0.00321665
	1933	0.0399676	0.0131598
	1934	0.0799351	0.111949
	1935	0	0.0791301
	1936	0	0.0321702
	1937	0.0399676	0.143924
	1938	0.0399676	0.0389131
	1939	0.0399676	0.103325
	1940	0.0399676	0.0903312
	1941	0.15987	0.0680029
	1942	0.0399676	0.0135894
	1943	0.0399676	0.140199
	1944	0.0799351	0.0546667
	1945	0.15987	0.000144908
	1946	0.0399676	0.0805203
	1947	0	0.146434
	1948	0.0799351	0.00411081
	1949	0	0.0583505
	1950	0.0399676	0.112648
	1951	0	0.00637435
	1952	0.0399676	0.11841
	1953	0	0.113783
	1954	0.0399676	0.0347951
	1955	0	0.0210431
	1956	0.0799351	0.183511
	1957	0	0.000837793
	1958	0	0.0397584
	1959	0	0.0764698
	1960	0	0.0285664
	1961	0.0799351	0.153427
	1962	0.0399676	0.0347208
	1963	0.0399676	0.0129007
	1964	0.0799351	0.100213
	1965	0	0.0969916
	1966	0.0399676	0.0318872
	1967	0.0799351	0.0530874
	1968	0.15987	0.0788031
	1969	0.0399676	0.0661382
	1970	0.0399676	0.0941858
	1971	0.0399676	0.0668968
	1972	0	0.124265
	1973	0.15987	0.0111012
	1974	0	0.0123819
	1975	0.0399676	0.033684
	1976	0	0.076735
	1977	0	0.113254
	1978	0.0799351	0.00872142
	1979	0	0.0313218
	1980	0.0799351	0.129148
	1981	0.0399676	0.02915
	1982	0	0.0659346
	1983	0.0399676	0.0257257
	1984	0.0399676	0.0740414
	1985	0	0.0426001
	1986	0.0399676	0.0792113
	1987	0	0.0459651
	1988	0.119903	0.0707042
	1989	0.0399676	0.0147511
	1990	0.0399676	0.0916196
	1991	0.0399676	0.0219182
	1992	0	0.160294
	1993	0.0399676	0.0185607
	1994	0.119903	0.0549821
	1995	0	0.0165618
	1996	0	0.0763194
	1997	0.0399676	0.0740407
	1998	0.279773	0.0189246
[truncated: 2,952 more rows]

## Sheet: Supplementary_Figure_11
Supplementary Figure 11a left
	Set	CO_number per chromatid	Proportion_of_chromatid
	Observed for long chrs. of female (ZS)	0	0.162264
	Observed for long chrs. of female (ZS)	1	0.373585
	Observed for long chrs. of female (ZS)	2	0.345283
	Observed for long chrs. of female (ZS)	3	0.10566
	Observed for long chrs. of female (ZS)	4	0.0113208
	Observed for long chrs. of female (ZS)	5	0.00188679
	Simulated for long chrs. of female (ZS)	0	0.153419
	Simulated for long chrs. of female (ZS)	1	0.376194
	Simulated for long chrs. of female (ZS)	2	0.331587
	Simulated for long chrs. of female (ZS)	3	0.119262
	Simulated for long chrs. of female (ZS)	4	0.0179188
	Simulated for long chrs. of female (ZS)	5	0.00154375
	Simulated for long chrs. of female (ZS)	6	7.5e-05
Supplementary Figure 11b left
	Set	CO_number per chromatid	Proportion_of_chromatid
	Observed for long chrs. of male (ZS)	0	0.0666667
	Observed for long chrs. of male (ZS)	1	0.216667
	Observed for long chrs. of male (ZS)	2	0.308333
	Observed for long chrs. of male (ZS)	3	0.260417
	Observed for long chrs. of male (ZS)	4	0.110417
	Observed for long chrs. of male (ZS)	5	0.0270833
	Observed for long chrs. of male (ZS)	6	0.00625
	Observed for long chrs. of male (ZS)	7	0.00416667
	Simulated for long chrs. of male (ZS)	0	0.0619562
	Simulated for long chrs. of male (ZS)	1	0.215827
	Simulated for long chrs. of male (ZS)	2	0.31912
	Simulated for long chrs. of male (ZS)	3	0.249822
	Simulated for long chrs. of male (ZS)	4	0.113628
	Simulated for long chrs. of male (ZS)	5	0.0323125
	Simulated for long chrs. of male (ZS)	6	0.00628594
	Simulated for long chrs. of male (ZS)	7	0.000928125
	Simulated for long chrs. of male (ZS)	8	0.000109375
	Simulated for long chrs. of male (ZS)	9	1.09375e-05
	Simulated for long chrs. of male (ZS)	10	7.8125e-07
Supplementary Figure 11c left
	Set	CO_number per chromatid	Proportion_of_chromatid
	Observed for short chrs. of female (ZS)	0	0.262264
	Observed for short chrs. of female (ZS)	1	0.466038
	Observed for short chrs. of female (ZS)	2	0.243396
	Observed for short chrs. of female (ZS)	3	0.0264151
	Observed for short chrs. of female (ZS)	4	0.00188679
	Simulated for short chrs. of female (ZS)	0	0.263025
	Simulated for short chrs. of female (ZS)	1	0.468037
	Simulated for short chrs. of female (ZS)	2	0.23855
	Simulated for short chrs. of female (ZS)	3	0.028725
	Simulated for short chrs. of female (ZS)	4	0.001625
	Simulated for short chrs. of female (ZS)	5	3.75e-05
Supplementary Figure 11d left
	Set	CO_number per chromatid	Proportion_of_chromatid
	Observed for short chrs. of male (ZS)	0	0.147917
	Observed for short chrs. of male (ZS)	1	0.352083
	Observed for short chrs. of male (ZS)	2	0.302083
	Observed for short chrs. of male (ZS)	3	0.145833
	Observed for short chrs. of male (ZS)	4	0.0458333
	Observed for short chrs. of male (ZS)	5	0.00625
	Simulated for short chrs. of male (ZS)	0	0.140945
	Simulated for short chrs. of male (ZS)	1	0.353761
	Simulated for short chrs. of male (ZS)	2	0.330283
	Simulated for short chrs. of male (ZS)	3	0.140386
	Simulated for short chrs. of male (ZS)	4	0.0303484
	Simulated for short chrs. of male (ZS)	5	0.00394531
	Simulated for short chrs. of male (ZS)	6	0.000323437
	Simulated for short chrs. of male (ZS)	7	7.8125e-06
Supplementary Figure 11a right
	Set (curve)	Proportion_of_genetic_distance	CoC
	Observed for long chrs. of female (ZS)	0.04	0.195133
	Observed for long chrs. of female (ZS)	0.08	0.26859
	Observed for long chrs. of female (ZS)	0.12	0.369955
	Observed for long chrs. of female (ZS)	0.16	0.608617
	Observed for long chrs. of female (ZS)	0.2	0.923173
	Observed for long chrs. of female (ZS)	0.24	0.438468
	Observed for long chrs. of female (ZS)	0.28	1.02698
	Observed for long chrs. of female (ZS)	0.32	0.737948
	Observed for long chrs. of female (ZS)	0.36	0.577515
	Observed for long chrs. of female (ZS)	0.4	1.16163
	Observed for long chrs. of female (ZS)	0.44	0.8472
	Observed for long chrs. of female (ZS)	0.48	1.09409
	Observed for long chrs. of female (ZS)	0.52	0.969008
	Observed for long chrs. of female (ZS)	0.56	1.05967
	Observed for long chrs. of female (ZS)	0.6	1.05497
	Observed for long chrs. of female (ZS)	0.64	1.32904
	Observed for long chrs. of female (ZS)	0.68	1.1856
	Observed for long chrs. of female (ZS)	0.72	1.20882
	Observed for long chrs. of female (ZS)	0.76	1.48736
	Observed for long chrs. of female (ZS)	0.8	0.973933
	Observed for long chrs. of female (ZS)	0.84	0.475887
	Observed for long chrs. of female (ZS)	0.88	0.63246
	Observed for long chrs. of female (ZS)	0.92	0.621906
	Observed for long chrs. of female (ZS)	0.96	0.701058
	Simulated for long chrs. of female (ZS)	0.04	0.183493
	Simulated for long chrs. of female (ZS)	0.08	0.240488
	Simulated for long chrs. of female (ZS)	0.12	0.258981
	Simulated for long chrs. of female (ZS)	0.16	0.31698
	Simulated for long chrs. of female (ZS)	0.2	0.519318
	Simulated for long chrs. of female (ZS)	0.24	0.790421
	Simulated for long chrs. of female (ZS)	0.28	0.994166
	Simulated for long chrs. of female (ZS)	0.32	1.15525
	Simulated for long chrs. of female (ZS)	0.36	1.14613
	Simulated for long chrs. of female (ZS)	0.4	1.1494
	Simulated for long chrs. of female (ZS)	0.44	1.07629
	Simulated for long chrs. of female (ZS)	0.48	1.07547
	Simulated for long chrs. of female (ZS)	0.52	1.01534
	Simulated for long chrs. of female (ZS)	0.56	1.06799
	Simulated for long chrs. of female (ZS)	0.6	1.01163
	Simulated for long chrs. of female (ZS)	0.64	1.01286
	Simulated for long chrs. of female (ZS)	0.68	0.971495
	Simulated for long chrs. of female (ZS)	0.72	1.01545
	Simulated for long chrs. of female (ZS)	0.76	1.01858
	Simulated for long chrs. of female (ZS)	0.8	0.98559
	Simulated for long chrs. of female (ZS)	0.84	1.00864
	Simulated for long chrs. of female (ZS)	0.88	1.03381
	Simulated for long chrs. of female (ZS)	0.92	1.05373
	Simulated for long chrs. of female (ZS)	0.96	1.0642
Supplementary Figure 11b right
	Set (curve)	Proportion_of_genetic_distance	CoC
	Observed for long chrs. of male (ZS)	0.0434783	0.327528
	Observed for long chrs. of male (ZS)	0.0869565	0.700341
	Observed for long chrs. of male (ZS)	0.130435	0.873759
	Observed for long chrs. of male (ZS)	0.173913	0.82626
	Observed for long chrs. of male (ZS)	0.217391	0.986765
	Observed for long chrs. of male (ZS)	0.26087	1.14414
	Observed for long chrs. of male (ZS)	0.304348	0.869105
	Observed for long chrs. of male (ZS)	0.347826	1.08834
	Observed for long chrs. of male (ZS)	0.391304	0.967065
	Observed for long chrs. of male (ZS)	0.434783	1.06557
	Observed for long chrs. of male (ZS)	0.478261	1.03353
	Observed for long chrs. of male (ZS)	0.521739	0.936564
	Observed for long chrs. of male (ZS)	0.565217	0.924626
	Observed for long chrs. of male (ZS)	0.608696	1.10539
	Observed for long chrs. of male (ZS)	0.652174	1.13214
	Observed for long chrs. of male (ZS)	0.695652	0.848487
	Observed for long chrs. of male (ZS)	0.73913	1.09118
	Observed for long chrs. of male (ZS)	0.782609	1.11712
	Observed for long chrs. of male (ZS)	0.826087	0.39762
	Observed for long chrs. of male (ZS)	0.869565	0.920008
	Observed for long chrs. of male (ZS)	0.913043	0.909656
	Observed for long chrs. of male (ZS)	0.956522	0.857143
	Simulated for long chrs. of male (ZS)	0.0434783	0.327253
	Simulated for long chrs. of male (ZS)	0.0869565	0.467633
	Simulated for long chrs. of male (ZS)	0.130435	0.661074
	Simulated for long chrs. of male (ZS)	0.173913	0.87813
	Simulated for long chrs. of male (ZS)	0.217391	1.03988
	Simulated for long chrs. of male (ZS)	0.26087	1.14101
	Simulated for long chrs. of male (ZS)	0.304348	1.05771
	Simulated for long chrs. of male (ZS)	0.347826	1.02149
	Simulated for long chrs. of male (ZS)	0.391304	1.01279
	Simulated for long chrs. of male (ZS)	0.434783	0.99008
	Simulated for long chrs. of male (ZS)	0.478261	1.03346
	Simulated for long chrs. of male (ZS)	0.521739	1.03788
	Simulated for long chrs. of male (ZS)	0.565217	1.00996
	Simulated for long chrs. of male (ZS)	0.608696	0.985473
	Simulated for long chrs. of male (ZS)	0.652174	1.04774
	Simulated for long chrs. of male (ZS)	0.695652	1.05065
	Simulated for long chrs. of male (ZS)	0.73913	1.03316
	Simulated for long chrs. of male (ZS)	0.782609	1.00697
	Simulated for long chrs. of male (ZS)	0.826087	0.970982
	Simulated for long chrs. of male (ZS)	0.869565	1.04776
	Simulated for long chrs. of male (ZS)	0.913043	1.03341
	Simulated for long chrs. of male (ZS)	0.956522	0.928135
Supplementary Figure 11c right
	Set (curve)	Proportion_of_genetic_distance	CoC
	Observed for short chrs. of female (ZS)	0.047619	0.120986
	Observed for short chrs. of female (ZS)	0.0952381	0.164095
	Observed for short chrs. of female (ZS)	0.142857	0.437713
	Observed for short chrs. of female (ZS)	0.190476	0.278005
	Observed for short chrs. of female (ZS)	0.238095	0.539996
	Observed for short chrs. of female (ZS)	0.285714	0.540317
	Observed for short chrs. of female (ZS)	0.333333	0.673109
	Observed for short chrs. of female (ZS)	0.380952	0.914049
	Observed for short chrs. of female (ZS)	0.428571	0.915819
	Observed for short chrs. of female (ZS)	0.47619	1.28407
	Observed for short chrs. of female (ZS)	0.52381	0.959993
	Observed for short chrs. of female (ZS)	0.571429	1.51377
	Observed for short chrs. of female (ZS)	0.619048	0.715606
	Observed for short chrs. of female (ZS)	0.666667	0.839484
	Observed for short chrs. of female (ZS)	0.714286	0.788963
	Observed for short chrs. of female (ZS)	0.761905	1.22475
	Observed for short chrs. of female (ZS)	0.809524	1.01961
	Observed for short chrs. of female (ZS)	0.857143	0.529115
	Observed for short chrs. of female (ZS)	0.904762	0
	Observed for short chrs. of female (ZS)	0.952381	2.09486
	Simulated for short chrs. of female (ZS)	0.047619	0.118849
	Simulated for short chrs. of female (ZS)	0.0952381	0.225156
	Simulated for short chrs. of female (ZS)	0.142857	0.259904
	Simulated for short chrs. of female (ZS)	0.190476	0.274492
	Simulated for short chrs. of female (ZS)	0.238095	0.386105
	Simulated for short chrs. of female (ZS)	0.285714	0.471463
	Simulated for short chrs. of female (ZS)	0.333333	0.62925
	Simulated for short chrs. of female (ZS)	0.380952	0.874916
	Simulated for short chrs. of female (ZS)	0.428571	0.970001
	Simulated for short chrs. of female (ZS)	0.47619	1.14087
	Simulated for short chrs. of female (ZS)	0.52381	1.09878
	Simulated for short chrs. of female (ZS)	0.571429	1.10173
	Simulated for short chrs. of female (ZS)	0.619048	1.15401
	Simulated for short chrs. of female (ZS)	0.666667	1.06645
	Simulated for short chrs. of female (ZS)	0.714286	1.15539
	Simulated for short chrs. of female (ZS)	0.761905	1.0953
	Simulated for short chrs. of female (ZS)	0.809524	0.901941
	Simulated for short chrs. of female (ZS)	0.857143	0.989281
	Simulated for short chrs. of female (ZS)	0.904762	0.90416
	Simulated for short chrs. of female (ZS)	0.952381	1.06731
Supplementary Figure 11d right
	Set (curve)	Proportion_of_genetic_distance	CoC
	Observed for short chrs. of male (ZS)	0.0344828	0.253433
	Observed for short chrs. of male (ZS)	0.0689655	0.344299
	Observed for short chrs. of male (ZS)	0.103448	0.566183
	Observed for short chrs. of male (ZS)	0.137931	0.751422
	Observed for short chrs. of male (ZS)	0.172414	0.706337
	Observed for short chrs. of male (ZS)	0.206897	0.765331
	Observed for short chrs. of male (ZS)	0.241379	1.1641
	Observed for short chrs. of male (ZS)	0.275862	0.563382
	Observed for short chrs. of male (ZS)	0.310345	0.843611
	Observed for short chrs. of male (ZS)	0.344828	1.44255
	Observed for short chrs. of male (ZS)	0.37931	1.01843
	Observed for short chrs. of male (ZS)	0.413793	0.890237
	Observed for short chrs. of male (ZS)	0.448276	1.30529
	Observed for short chrs. of male (ZS)	0.482759	0.987349
	Observed for short chrs. of male (ZS)	0.517241	1.02738
	Observed for short chrs. of male (ZS)	0.551724	0.970337
	Observed for short chrs. of male (ZS)	0.586207	0.997651
	Observed for short chrs. of male (ZS)	0.62069	0.313961
	Observed for short chrs. of male (ZS)	0.655172	1.34061
	Observed for short chrs. of male (ZS)	0.689655	1.19306
	Observed for short chrs. of male (ZS)	0.724138	0.9972
	Observed for short chrs. of male (ZS)	0.758621	1.18354
	Observed for short chrs. of male (ZS)	0.793103	1.72093
	Observed for short chrs. of male (ZS)	0.827586	0.86369
	Observed for short chrs. of male (ZS)	0.862069	0.618074
	Observed for short chrs. of male (ZS)	0.896552	1.31253
	Observed for short chrs. of male (ZS)	0.931034	0.461538
	Observed for short chrs. of male (ZS)	0.965517	3.27273
	Simulated for short chrs. of male (ZS)	0.0344828	0.211774
	Simulated for short chrs. of male (ZS)	0.0689655	0.326814
	Simulated for short chrs. of male (ZS)	0.103448	0.40262
	Simulated for short chrs. of male (ZS)	0.137931	0.487908
	Simulated for short chrs. of male (ZS)	0.172414	0.551033
	Simulated for short chrs. of male (ZS)	0.206897	0.766907
	Simulated for short chrs. of male (ZS)	0.241379	0.90795
	Simulated for short chrs. of male (ZS)	0.275862	0.98071
	Simulated for short chrs. of male (ZS)	0.310345	1.01857
	Simulated for short chrs. of male (ZS)	0.344828	1.08549
	Simulated for short chrs. of male (ZS)	0.37931	1.14566
	Simulated for short chrs. of male (ZS)	0.413793	1.03908
	Simulated for short chrs. of male (ZS)	0.448276	1.02544
	Simulated for short chrs. of male (ZS)	0.482759	1.06005
	Simulated for short chrs. of male (ZS)	0.517241	1.04156
	Simulated for short chrs. of male (ZS)	0.551724	1.06054
	Simulated for short chrs. of male (ZS)	0.586207	1.00901
	Simulated for short chrs. of male (ZS)	0.62069	0.975994
	Simulated for short chrs. of male (ZS)	0.655172	0.990051
	Simulated for short chrs. of male (ZS)	0.689655	1.12085
	Simulated for short chrs. of male (ZS)	0.724138	0.972698
	Simulated for short chrs. of male (ZS)	0.758621	1.05425
	Simulated for short chrs. of male (ZS)	0.793103	0.970671
	Simulated for short chrs. of male (ZS)	0.827586	1.08715
	Simulated for short chrs. of male (ZS)	0.862069	1.04104
	Simulated for short chrs. of male (ZS)	0.896552	1.03351
	Simulated for short chrs. of male (ZS)	0.931034	0.945694
	Simulated for short chrs. of male (ZS)	0.965517	0.797252

## Sheet: Supplementary_Figure_15a
Supplementary Figure 15a
Panel at Row 1, Column 1
	Set (curve)	Proportion_of_genetic_distance	CoC
	Observed in male (ZS)	0.0434783	0.293797
	Observed in male (ZS)	0.0869565	0.624106
	Observed in male (ZS)	0.130435	0.821801
	Observed in male (ZS)	0.173913	0.862343
	Observed in male (ZS)	0.217391	0.968051
	Observed in male (ZS)	0.26087	1.05973
	Observed in male (ZS)	0.304348	0.895424
	Observed in male (ZS)	0.347826	1.12298
	Observed in male (ZS)	0.391304	1.0488
	Observed in male (ZS)	0.434783	1.11275
	Observed in male (ZS)	0.478261	1.11962
	Observed in male (ZS)	0.521739	0.910305
	Observed in male (ZS)	0.565217	1.02871
	Observed in male (ZS)	0.608696	0.942694
	Observed in male (ZS)	0.652174	1.18373
	Observed in male (ZS)	0.695652	1.00125
	Observed in male (ZS)	0.73913	0.979234
	Observed in male (ZS)	0.782609	1.29997
	Observed in male (ZS)	0.826087	0.692216
	Observed in male (ZS)	0.869565	0.861361
	Observed in male (ZS)	0.913043	1.0031
	Observed in male (ZS)	0.956522	1.24567
	N=18	0.0434783	0.28915
	N=18	0.0869565	0.39505
	N=18	0.130435	0.49884
	N=18	0.173913	0.740974
	N=18	0.217391	0.94537
	N=18	0.26087	1.05955
	N=18	0.304348	1.1058
	N=18	0.347826	1.13199
	N=18	0.391304	1.03412
	N=18	0.434783	1.03093
	N=18	0.478261	1.01103
	N=18	0.521739	0.967451
	N=18	0.565217	1.02438
	N=18	0.608696	0.997557
	N=18	0.652174	1.02225
	N=18	0.695652	1.03887
	N=18	0.73913	0.972307
	N=18	0.782609	1.03474
	N=18	0.826087	0.97734
	N=18	0.869565	1.02619
	N=18	0.913043	1.00593
	N=18	0.956522	1.11441
Panel at Row 1, Column 2
	Set (curve)	Proportion_of_genetic_distance	CoC
	Observed in male (ZS)	0.0434783	0.293797
	Observed in male (ZS)	0.0869565	0.624106
	Observed in male (ZS)	0.130435	0.821801
	Observed in male (ZS)	0.173913	0.862343
	Observed in male (ZS)	0.217391	0.968051
	Observed in male (ZS)	0.26087	1.05973
	Observed in male (ZS)	0.304348	0.895424
	Observed in male (ZS)	0.347826	1.12298
	Observed in male (ZS)	0.391304	1.0488
	Observed in male (ZS)	0.434783	1.11275
	Observed in male (ZS)	0.478261	1.11962
	Observed in male (ZS)	0.521739	0.910305
	Observed in male (ZS)	0.565217	1.02871
	Observed in male (ZS)	0.608696	0.942694
	Observed in male (ZS)	0.652174	1.18373
	Observed in male (ZS)	0.695652	1.00125
	Observed in male (ZS)	0.73913	0.979234
	Observed in male (ZS)	0.782609	1.29997
	Observed in male (ZS)	0.826087	0.692216
	Observed in male (ZS)	0.869565	0.861361
	Observed in male (ZS)	0.913043	1.0031
	Observed in male (ZS)	0.956522	1.24567
	N=20	0.0434783	0.291264
	N=20	0.0869565	0.40215
	N=20	0.130435	0.482877
	N=20	0.173913	0.689672
	N=20	0.217391	0.948235
	N=20	0.26087	1.06052
	N=20	0.304348	1.1122
	N=20	0.347826	1.1256
	N=20	0.391304	1.09231
	N=20	0.434783	1.01026
	N=20	0.478261	1.01225
	N=20	0.521739	0.985742
	N=20	0.565217	1.00154
	N=20	0.608696	0.980575
	N=20	0.652174	1.02373
	N=20	0.695652	0.987938
	N=20	0.73913	1.03972
	N=20	0.782609	1.02952
	N=20	0.826087	1.02394
	N=20	0.869565	0.951467
	N=20	0.913043	1.04566
	N=20	0.956522	1.09406
Panel at Row 1, Column 3
	Set (curve)	Proportion_of_genetic_distance	CoC
	Observed in male (ZS)	0.0434783	0.293797
	Observed in male (ZS)	0.0869565	0.624106
	Observed in male (ZS)	0.130435	0.821801
	Observed in male (ZS)	0.173913	0.862343
	Observed in male (ZS)	0.217391	0.968051
	Observed in male (ZS)	0.26087	1.05973
	Observed in male (ZS)	0.304348	0.895424
	Observed in male (ZS)	0.347826	1.12298
	Observed in male (ZS)	0.391304	1.0488
	Observed in male (ZS)	0.434783	1.11275
	Observed in male (ZS)	0.478261	1.11962
	Observed in male (ZS)	0.521739	0.910305
	Observed in male (ZS)	0.565217	1.02871
	Observed in male (ZS)	0.608696	0.942694
	Observed in male (ZS)	0.652174	1.18373
	Observed in male (ZS)	0.695652	1.00125
	Observed in male (ZS)	0.73913	0.979234
	Observed in male (ZS)	0.782609	1.29997
	Observed in male (ZS)	0.826087	0.692216
	Observed in male (ZS)	0.869565	0.861361
	Observed in male (ZS)	0.913043	1.0031
	Observed in male (ZS)	0.956522	1.24567
	N=22	0.0434783	0.311249
	N=22	0.0869565	0.40521
	N=22	0.130435	0.48703
	N=22	0.173913	0.644738
	N=22	0.217391	0.925089
	N=22	0.26087	1.06305
	N=22	0.304348	1.1231
	N=22	0.347826	1.14123
	N=22	0.391304	1.055
	N=22	0.434783	1.03484
	N=22	0.478261	0.988393
	N=22	0.521739	1.03428
	N=22	0.565217	1.02458
	N=22	0.608696	0.990731
	N=22	0.652174	1.02477
	N=22	0.695652	1.01156
	N=22	0.73913	1.01951
	N=22	0.782609	1.03166
	N=22	0.826087	0.951835
	N=22	0.869565	0.999996
	N=22	0.913043	1.0396
	N=22	0.956522	1.02295
Panel at Row 1, Column 4
	Set (curve)	Proportion_of_genetic_distance	CoC
	Observed in male (ZS)	0.0434783	0.293797
	Observed in male (ZS)	0.0869565	0.624106
	Observed in male (ZS)	0.130435	0.821801
	Observed in male (ZS)	0.173913	0.862343
	Observed in male (ZS)	0.217391	0.968051
	Observed in male (ZS)	0.26087	1.05973
	Observed in male (ZS)	0.304348	0.895424
	Observed in male (ZS)	0.347826	1.12298
	Observed in male (ZS)	0.391304	1.0488
	Observed in male (ZS)	0.434783	1.11275
	Observed in male (ZS)	0.478261	1.11962
	Observed in male (ZS)	0.521739	0.910305
	Observed in male (ZS)	0.565217	1.02871
	Observed in male (ZS)	0.608696	0.942694
	Observed in male (ZS)	0.652174	1.18373
	Observed in male (ZS)	0.695652	1.00125
	Observed in male (ZS)	0.73913	0.979234
	Observed in male (ZS)	0.782609	1.29997
	Observed in male (ZS)	0.826087	0.692216
	Observed in male (ZS)	0.869565	0.861361
	Observed in male (ZS)	0.913043	1.0031
	Observed in male (ZS)	0.956522	1.24567
	N=24	0.0434783	0.336183
	N=24	0.0869565	0.363318
	N=24	0.130435	0.444892
	N=24	0.173913	0.669687
	N=24	0.217391	0.885285
	N=24	0.26087	1.10239
	N=24	0.304348	1.12966
	N=24	0.347826	1.14319
	N=24	0.391304	1.11745
	N=24	0.434783	1.03021
	N=24	0.478261	0.952492
	N=24	0.521739	1.02212
	N=24	0.565217	0.963783
	N=24	0.608696	1.03393
	N=24	0.652174	1.02275
	N=24	0.695652	0.974881
	N=24	0.73913	1.0742
	N=24	0.782609	1.05449
	N=24	0.826087	1.00398
	N=24	0.869565	0.95098
	N=24	0.913043	1.04058
	N=24	0.956522	1.06019

## Sheet: Supplementary_Figure_16
Supplementary Figure 16
	Set (curve)	Genetic_distance	CoC
	Observed in female (ZS)	2.92771	0.182961
	Observed in female (ZS)	5.85543	0.262699
	Observed in female (ZS)	8.78314	0.509191
	Observed in female (ZS)	11.7109	0.622921
	Observed in female (ZS)	14.6386	0.650931
	Observed in female (ZS)	17.5663	0.72109
	Observed in female (ZS)	20.494	0.755664
	Observed in female (ZS)	23.4217	0.873421
	Observed in female (ZS)	26.3494	0.99102
	Observed in female (ZS)	29.2771	1.21316
	Observed in female (ZS)	32.2049	0.772661
	Observed in female (ZS)	35.1326	1.20252
	Observed in female (ZS)	38.0603	1.17517
	Observed in female (ZS)	40.988	1.10553
	Observed in female (ZS)	43.9157	1.28137
	Observed in female (ZS)	46.8434	1.3925
	Observed in female (ZS)	49.7711	0.866234
	Observed in female (ZS)	52.6989	0.579582
	Observed in female (ZS)	55.6266	0.295843
	Observed in female (ZS)	58.5543	1.35247
	Observed in male (ZS)	4.18465	0.293797
	Observed in male (ZS)	8.3693	0.624106
	Observed in male (ZS)	12.554	0.821801
	Observed in male (ZS)	16.7386	0.862343
	Observed in male (ZS)	20.9233	0.968051
	Observed in male (ZS)	25.1079	1.05973
	Observed in male (ZS)	29.2926	0.895424
	Observed in male (ZS)	33.4772	1.12298
	Observed in male (ZS)	37.6619	1.0488
	Observed in male (ZS)	41.8465	1.11275
	Observed in male (ZS)	46.0312	1.11962
	Observed in male (ZS)	50.2158	0.910305
	Observed in male (ZS)	54.4005	1.02871
	Observed in male (ZS)	58.5851	0.942694
	Observed in male (ZS)	62.7698	1.18373
	Observed in male (ZS)	66.9544	1.00125
	Observed in male (ZS)	71.1391	0.979234
	Observed in male (ZS)	75.3237	1.29997
	Observed in male (ZS)	79.5084	0.692216
	Observed in male (ZS)	83.693	0.861361
	Observed in male (ZS)	87.8777	1.0031
	Observed in male (ZS)	92.0623	1.24567

[truncated: 1 more sheets: Supplementary_Figure_17]
